# Supplementary material for: Deciphering the maize gene ZmGF14–3: implications for plant height based on co-expression networks
Source: Front Plant Sci. 2024 Jul 5;15:1397058. doi: 10.3389/fpls.2024.1397058 (PMC11257910; doi:10.3389/fpls.2024.1397058)
Supplement: Supplementary file 1 [file DataSheet_1.zip]

Archive with 25 entries (13 files):
- File S1/Ananas comosus/
- File S1/Ananas comosus/~$Acomosus_SAP_name.xlsx
- File S1/Ananas comosus/Acomosus_WHS_name.xlsx
- File S1/Arabidopsis thaliana/
- File S1/Arabidopsis thaliana/Athaliana_WHS_name.xlsx
- File S1/Caenorhabditis elegans/
- File S1/Caenorhabditis elegans/caenorhabditis elegans_WHS_name..xlsx
- File S1/Maize/
- File S1/Maize/Zmaysv4_WHS_name.xlsx
- File S1/Malus domestica/
- File S1/Malus domestica/Mdomestica_WHS_name.xlsx
- File S1/Micromonas pusilla CCMP1545/
- File S1/Micromonas pusilla CCMP1545/MpusillaCCMP1545_WHS_name.xlsx
- File S1/Mus musculus/
- File S1/Mus musculus/Mus musculus_WHS_name.xlsx
- File S1/Oryza sativa/
- File S1/Oryza sativa/Rice_WHS_name.xlsx
- File S1/Setaria italica/
- File S1/Setaria italica/Sitalica_WHS_name.xlsx
- File S1/Solanum lycopersicum/
- File S1/Solanum lycopersicum/sly_WHS_name.xlsx
- File S1/Solanum tuberosum/
- File S1/Solanum tuberosum/Stuberosum_WHS_name.xlsx
- File S1/Sorghum bicolor/
- File S1/Sorghum bicolor/Sbicolor_WHS_name.xlsx
