# Supplementary material for: Deciphering the maize gene ZmGF14–3: implications for plant height based on co-expression networks
Source: Front Plant Sci. 2024 Jul 5;15:1397058. doi: 10.3389/fpls.2024.1397058 (PMC11257910; doi:10.3389/fpls.2024.1397058)
Supplement: Supplementary file 1 [file DataSheet_1.zip › File S1/Ananas comosus/Acomosus_WHS_name.xlsx]

## Sheet: Sheet1
Aco027869.1	1	140	1	140	PF00244.19	2014-03-03	Domain	1	136	222	179.8	5e-53	1	No_clan
Aco014738.1	15	242	15	242	PF00244.19	2014-03-03	Domain	1	222	222	329.5	8e-99	1	No_clan
Aco026447.1	133	207	114	210	PF00244.19	2014-03-03	Domain	82	158	222	52.7	3.4e-14	1	No_clan
Aco028967.1	134	207	128	210	PF00244.19	2014-03-03	Domain	83	158	222	51.2	1e-13	1	No_clan
Aco004075.1	10	238	10	238	PF00244.19	2014-03-03	Domain	1	222	222	315.9	1.2e-94	1	No_clan
Aco017579.1	76	294	76	294	PF00244.19	2014-03-03	Domain	1	222	222	346.4	5.5e-104	1	No_clan
Aco001268.1	15	240	15	240	PF00244.19	2014-03-03	Domain	1	222	222	321.6	2.2e-96	1	No_clan
Aco001056.1	14	238	14	238	PF00244.19	2014-03-03	Domain	1	222	222	344.7	1.9e-103	1	No_clan
Aco001240.1	17	242	17	242	PF00244.19	2014-03-03	Domain	1	222	222	333.8	3.8e-100	1	No_clan
Aco003002.1	9	233	9	233	PF00244.19	2014-03-03	Domain	1	222	222	347.8	2e-104	1	No_clan
Aco002770.1	14	239	14	239	PF00244.19	2014-03-03	Domain	1	222	222	335.8	9.4e-101	1	No_clan
Aco031876.1	280	334	258	336	PF00244.19	2014-03-03	Domain	83	139	222	36.5	3.2e-09	1	No_clan
Aco010027.1	11	232	10	232	PF00244.19	2014-03-03	Domain	2	222	222	349.2	7.6e-105	1	No_clan
Aco027791.1	107	178	95	182	PF00244.19	2014-03-03	Domain	85	158	222	52	5.9e-14	1	No_clan
Aco022451.1	14	238	14	238	PF00244.19	2014-03-03	Domain	1	222	222	348.2	1.6e-104	1	No_clan
Aco004326.1	11	232	10	232	PF00244.19	2014-03-03	Domain	2	222	222	283	1.3e-84	1	No_clan
