# Supplementary material for: Deciphering the maize gene ZmGF14–3: implications for plant height based on co-expression networks
Source: Front Plant Sci. 2024 Jul 5;15:1397058. doi: 10.3389/fpls.2024.1397058 (PMC11257910; doi:10.3389/fpls.2024.1397058)
Supplement: Supplementary file 1 [file DataSheet_1.zip › File S1/Arabidopsis thaliana/Athaliana_WHS_name.xlsx]

## Sheet: Sheet1
AT2G42590.3	13	235	13	235	PF00244.19	2014-03-03	Domain	1	222	222	341.8	1.4e-102	1	No_clan
AT2G10450.1	16	47	5	47	PF00244.19	2014-03-03	Domain	191	222	222	31.6	1e-07	1	No_clan
AT4G09000.2	16	240	16	240	PF00244.19	2014-03-03	Domain	1	222	222	348.5	1.2e-104	1	No_clan
AT1G34760.1	11	233	11	233	PF00244.19	2014-03-03	Domain	1	222	222	343.6	4e-103	1	No_clan
AT1G26480.1	16	238	16	238	PF00244.19	2014-03-03	Domain	1	222	222	357.1	3e-107	1	No_clan
AT1G22300.1	11	233	11	233	PF00244.19	2014-03-03	Domain	1	222	222	347.6	2.3e-104	1	No_clan
AT1G35160.2	17	241	17	241	PF00244.19	2014-03-03	Domain	1	222	222	347.4	2.7e-104	1	No_clan
AT1G78300.1	11	235	11	235	PF00244.19	2014-03-03	Domain	1	222	222	347.7	2.2e-104	1	No_clan
AT1G22290.2	12	199	11	203	PF00244.19	2014-03-03	Domain	2	202	222	130.7	5.1e-38	1	No_clan
AT1G78220.1	11	234	11	234	PF00244.19	2014-03-03	Domain	1	222	222	254.7	5.8e-76	1	No_clan
AT3G02520.1	11	235	11	235	PF00244.19	2014-03-03	Domain	1	222	222	343.7	3.7e-103	1	No_clan
AT5G16050.1	13	237	13	237	PF00244.19	2014-03-03	Domain	1	222	222	340.4	3.6e-102	1	No_clan
AT5G10450.4	13	238	13	238	PF00244.19	2014-03-03	Domain	1	222	222	335.5	1.2e-100	1	No_clan
AT5G65430.3	13	238	13	238	PF00244.19	2014-03-03	Domain	1	222	222	337.6	2.7e-101	1	No_clan
AT5G38480.1	10	234	10	234	PF00244.19	2014-03-03	Domain	1	222	222	346.9	3.7e-104	1	No_clan
