# Supplementary material for: Deciphering the maize gene ZmGF14–3: implications for plant height based on co-expression networks
Source: Front Plant Sci. 2024 Jul 5;15:1397058. doi: 10.3389/fpls.2024.1397058 (PMC11257910; doi:10.3389/fpls.2024.1397058)
Supplement: Supplementary file 1 [file DataSheet_1.zip › File S1/Caenorhabditis elegans/caenorhabditis elegans_WHS_name..xlsx]

## Sheet: Sheet1
F52D10.3a.1	12	231	11	231	PF00244.19	2014-03-03	Domain	2	222	222	367.1	2.6e-110	1	No_clan
F52D10.3a.2	12	231	11	231	PF00244.19	2014-03-03	Domain	2	222	222	367.1	2.6e-110	1	No_clan
F52D10.3a.3	12	231	11	231	PF00244.19	2014-03-03	Domain	2	222	222	367.1	2.6e-110	1	No_clan
F52D10.3b	12	196	11	198	PF00244.19	2014-03-03	Domain	2	187	222	297.4	5.3e-89	1	No_clan
F52D10.3c	12	231	11	231	PF00244.19	2014-03-03	Domain	2	222	222	346.7	4.5e-104	1	No_clan
M117.2a.1	12	230	11	230	PF00244.19	2014-03-03	Domain	2	222	222	355.7	7.6e-107	1	No_clan
M117.2a.2	12	230	11	230	PF00244.19	2014-03-03	Domain	2	222	222	355.7	7.6e-107	1	No_clan
M117.2a.3	12	230	11	230	PF00244.19	2014-03-03	Domain	2	222	222	355.7	7.6e-107	1	No_clan
M117.2b.1	1	108	1	108	PF00244.19	2014-03-03	Domain	114	222	222	187.9	1.6e-55	1	No_clan
M117.2b.2	1	108	1	108	PF00244.19	2014-03-03	Domain	114	222	222	187.9	1.6e-55	1	No_clan
M117.3	1	88	1	109	PF00244.19	2014-03-03	Domain	114	202	222	80.3	1.3e-22	1	No_clan
