# Supplementary material for: Deciphering the maize gene ZmGF14–3: implications for plant height based on co-expression networks
Source: Front Plant Sci. 2024 Jul 5;15:1397058. doi: 10.3389/fpls.2024.1397058 (PMC11257910; doi:10.3389/fpls.2024.1397058)
Supplement: Supplementary file 1 [file DataSheet_1.zip › File S1/Maize/Zmaysv4_WHS_name.xlsx]

## Sheet: Sheet1
Zm00001d031688_T001	Zm00001d031688_T001	9	233	9	233	PF00244.19	2014-03-03	Domain	1	222	222	338.8	1.1e-101	1	No_clan
Zm00001d032231_T001	Zm00001d007446_T003	14	252	14	252	PF00244.19	2014-03-03	Domain	1	222	222	327.1	4.4e-98	1	No_clan
Zm00001d003401_T001	Zm00001d036226_T001	9	233	9	233	PF00244.19	2014-03-03	Domain	1	222	222	328.3	1.9e-98	1	No_clan
Zm00001d007446_T001	Zm00001d052796_T003	17	238	17	238	PF00244.19	2014-03-03	Domain	1	222	222	325.6	1.2e-97	1	No_clan
Zm00001d048868_T001	Zm00001d032231_T002	9	233	9	233	PF00244.19	2014-03-03	Domain	1	222	222	345	1.4e-103	1	No_clan
Zm00001d050375_T001	Zm00001d048868_T002	191	403	187	403	PF00244.19	2014-03-03	Domain	8	222	222	269.8	1.5e-80	1	No_clan
Zm00001d052698_T001	Zm00001d053090_T001	14	242	14	242	PF00244.19	2014-03-03	Domain	1	222	222	338.2	1.8e-101	1	No_clan
Zm00001d052796_T001	Zm00001d052698_T001	9	233	9	233	PF00244.19	2014-03-03	Domain	1	222	222	335.2	1.5e-100	1	No_clan
Zm00001d053090_T001	Zm00001d003401_T003	14	249	14	249	PF00244.19	2014-03-03	Domain	1	222	222	337.1	3.9e-101	1	No_clan
Zm00001d036226_T001	Zm00001d037466_T002	82	102	75	108	PF00244.19	2014-03-03	Domain	102	122	222	28	1.2e-06	1	No_clan
Zm00001d038649_T001	Zm00001d015779_T001	105	140	93	140	PF00244.19	2014-03-03	Domain	187	222	222	49.6	3.2e-13	1	No_clan
Zm00001d025617_T001	Zm00001d038649_T002	9	233	9	233	PF00244.19	2014-03-03	Domain	1	222	222	335.5	1.2e-100	1	No_clan
	Zm00001d050375_T001	9	233	9	233	PF00244.19	2014-03-03	Domain	1	222	222	344.9	1.6e-103	1	No_clan
