# Supplementary material for: Deciphering the maize gene ZmGF14–3: implications for plant height based on co-expression networks
Source: Front Plant Sci. 2024 Jul 5;15:1397058. doi: 10.3389/fpls.2024.1397058 (PMC11257910; doi:10.3389/fpls.2024.1397058)
Supplement: Supplementary file 1 [file DataSheet_1.zip › File S1/Malus domestica/Mdomestica_WHS_name.xlsx]

## Sheet: Sheet1
MDP0000263569	14	209	13	215	PF00244.19	2014-03-03	Domain	2	196	222	299.8	9.7e-90	1	No_clan
MDP0000278065	14	238	13	238	PF00244.19	2014-03-03	Domain	2	222	222	340.5	3.5e-102	1	No_clan
MDP0000253442	2	95	1	97	PF00244.19	2014-03-03	Domain	22	114	222	93.7	1e-26	1	No_clan
MDP0000238985	3	177	3	191	PF00244.19	2014-03-03	Domain	1	188	222	190.6	2.4e-56	1	No_clan
MDP0000210036	13	235	13	235	PF00244.19	2014-03-03	Domain	1	222	222	347.9	1.8e-104	1	No_clan
MDP0000387626	14	238	14	238	PF00244.19	2014-03-03	Domain	1	222	222	342.6	8.2e-103	1	No_clan
MDP0000135165	134	200	127	219	PF00244.19	2014-03-03	Domain	56	122	222	61	1e-16	1	No_clan
MDP0000942120	4	42	1	55	PF00244.19	2014-03-03	Domain	152	190	222	52.8	3.3e-14	1	No_clan
MDP0000795703	15	98	15	98	PF00244.19	2014-03-03	Domain	1	81	222	87.8	6.5e-25	1	No_clan
MDP0000772373	15	239	15	239	PF00244.19	2014-03-03	Domain	1	222	222	344.1	2.8e-103	1	No_clan
MDP0000327058	47	268	46	268	PF00244.19	2014-03-03	Domain	2	222	222	354.8	1.5e-106	1	No_clan
MDP0000137688	15	239	15	239	PF00244.19	2014-03-03	Domain	1	222	222	346.2	6.3e-104	1	No_clan
MDP0000260655	274	322	264	327	PF00244.19	2014-03-03	Domain	72	120	222	37.5	1.6e-09	1	No_clan
MDP0000147337	14	238	14	238	PF00244.19	2014-03-03	Domain	1	222	222	347.1	3.3e-104	1	No_clan
MDP0000216180	93	305	87	305	PF00244.19	2014-03-03	Domain	11	222	222	323	7.9e-97	1	No_clan
MDP0000461883	13	235	13	235	PF00244.19	2014-03-03	Domain	1	222	222	349.3	7.3e-105	1	No_clan
MDP0000018128	12	233	11	233	PF00244.19	2014-03-03	Domain	2	222	222	342.7	7.3e-103	1	No_clan
MDP0000624357	2	95	1	97	PF00244.19	2014-03-03	Domain	22	114	222	93.7	1.1e-26	1	No_clan
MDP0000325633	13	235	13	235	PF00244.19	2014-03-03	Domain	1	222	222	352.4	8e-106	1	No_clan
MDP0000220423	578	655	575	655	PF00244.19	2014-03-03	Domain	145	222	222	131	4.1e-38	1	No_clan
MDP0000468464	50	144	37	147	PF00244.19	2014-03-03	Domain	19	112	222	80	1.6e-22	1	No_clan
MDP0000250954	147	285	147	286	PF00244.19	2014-03-03	Domain	1	134	222	148.5	1.8e-43	1	No_clan
MDP0000483514	17	192	17	198	PF00244.19	2014-03-03	Domain	1	188	222	181	2.1e-53	1	No_clan
MDP0000822033	2	37	1	37	PF00244.19	2014-03-03	Domain	187	222	222	54.9	7.4e-15	1	No_clan
MDP0000270640	12	233	11	233	PF00244.19	2014-03-03	Domain	2	222	222	340.8	2.8e-102	1	No_clan
MDP0000846709	15	239	15	239	PF00244.19	2014-03-03	Domain	1	222	222	346.2	6.4e-104	1	No_clan
MDP0000873720	2	37	1	37	PF00244.19	2014-03-03	Domain	187	222	222	53.4	2.2e-14	1	No_clan
MDP0000185486	50	108	44	123	PF00244.19	2014-03-03	Domain	150	208	222	78	6.3e-22	1	No_clan
MDP0000166687	17	234	17	237	PF00244.19	2014-03-03	Domain	1	212	222	266.5	1.4e-79	1	No_clan
MDP0000166687	353	389	349	389	PF00244.19	2014-03-03	Domain	186	222	222	48.9	5.3e-13	1	No_clan
MDP0000872150	25	81	14	84	PF00244.19	2014-03-03	Domain	12	68	222	61.9	5.3e-17	1	No_clan
MDP0000325949	47	272	47	272	PF00244.19	2014-03-03	Domain	1	222	222	326.9	4.9e-98	1	No_clan
MDP0000281236	147	373	147	373	PF00244.19	2014-03-03	Domain	1	222	222	333	7e-100	1	No_clan
MDP0000297492	717	928	711	928	PF00244.19	2014-03-03	Domain	10	222	222	319.2	1.1e-95	1	No_clan
MDP0000192110	259	375	258	375	PF00244.19	2014-03-03	Domain	2	117	222	132	2e-38	1	No_clan
MDP0000845334	2	37	1	37	PF00244.19	2014-03-03	Domain	187	222	222	54.9	7.4e-15	1	No_clan
MDP0000360017	14	236	14	236	PF00244.19	2014-03-03	Domain	1	222	222	351.7	1.3e-105	1	No_clan
MDP0000360018	14	236	14	236	PF00244.19	2014-03-03	Domain	1	222	222	351.7	1.3e-105	1	No_clan
MDP0000849942	6	40	1	40	PF00244.19	2014-03-03	Domain	188	222	222	53.5	2e-14	1	No_clan
MDP0000226796	89	152	73	154	PF00244.19	2014-03-03	Domain	73	136	222	76.2	2.4e-21	1	No_clan
MDP0000253447	14	238	13	238	PF00244.19	2014-03-03	Domain	2	222	222	341.4	1.8e-102	1	No_clan
MDP0000286065	17	243	17	243	PF00244.19	2014-03-03	Domain	1	222	222	334.9	1.8e-100	1	No_clan
MDP0000272583	35	103	34	107	PF00244.19	2014-03-03	Domain	50	120	222	51.7	7.2e-14	1	No_clan
MDP0000311232	117	164	117	168	PF00244.19	2014-03-03	Domain	1	44	222	45	8.1e-12	1	No_clan
MDP0000896019	28	79	22	92	PF00244.19	2014-03-03	Domain	13	64	222	58.3	6.9e-16	1	No_clan
MDP0000146698	187	411	187	411	PF00244.19	2014-03-03	Domain	1	222	222	344.9	1.6e-103	1	No_clan
MDP0000717027	17	64	17	72	PF00244.19	2014-03-03	Domain	1	44	222	43.5	2.4e-11	1	No_clan
