# Supplementary material for: Deciphering the maize gene ZmGF14–3: implications for plant height based on co-expression networks
Source: Front Plant Sci. 2024 Jul 5;15:1397058. doi: 10.3389/fpls.2024.1397058 (PMC11257910; doi:10.3389/fpls.2024.1397058)
Supplement: Supplementary file 1 [file DataSheet_1.zip › File S1/Micromonas pusilla CCMP1545/MpusillaCCMP1545_WHS_name.xlsx]

## Sheet: Sheet1
123288	16	243	15	243	PF00244.19	2014-03-03	Domain	2	222	222	326	9.2e-98	1	No_clan
124351	18	248	18	248	PF00244.19	2014-03-03	Domain	1	222	222	329.1	1.1e-98	1	No_clan
