# Supplementary material for: Deciphering the maize gene ZmGF14–3: implications for plant height based on co-expression networks
Source: Front Plant Sci. 2024 Jul 5;15:1397058. doi: 10.3389/fpls.2024.1397058 (PMC11257910; doi:10.3389/fpls.2024.1397058)
Supplement: Supplementary file 1 [file DataSheet_1.zip › File S1/Mus musculus/Mus musculus_WHS_name.xlsx]

## Sheet: Sheet1
sp|O70456|1433S_MOUSE	9	231	9	231	PF00244.19	2014-03-03	Domain	1	222	222	341	2.4e-102	1	No_clan
sp|P61982|1433G_MOUSE	10	234	10	234	PF00244.19	2014-03-03	Domain	1	222	222	354.5	1.8e-106	1	No_clan
sp|P62259|1433E_MOUSE	11	232	10	232	PF00244.19	2014-03-03	Domain	2	222	222	358.4	1.2e-107	1	No_clan
sp|P63101|1433Z_MOUSE	9	229	9	229	PF00244.19	2014-03-03	Domain	1	222	222	370	3.3e-111	1	No_clan
sp|P68254|1433T_MOUSE	9	229	9	229	PF00244.19	2014-03-03	Domain	1	222	222	363.7	2.8e-109	1	No_clan
sp|P68510|1433F_MOUSE	11	234	10	234	PF00244.19	2014-03-03	Domain	2	222	222	346.3	6.1e-104	1	No_clan
sp|Q9CQV8|1433B_MOUSE	11	231	11	231	PF00244.19	2014-03-03	Domain	1	222	222	362.5	6.7e-109	1	No_clan
