# Supplementary material for: Deciphering the maize gene ZmGF14–3: implications for plant height based on co-expression networks
Source: Front Plant Sci. 2024 Jul 5;15:1397058. doi: 10.3389/fpls.2024.1397058 (PMC11257910; doi:10.3389/fpls.2024.1397058)
Supplement: Supplementary file 1 [file DataSheet_1.zip › File S1/Oryza sativa/Rice_WHS_name.xlsx]

## Sheet: Sheet1
LOC_Os08g33370.2	9	233	9	233	PF00244.19	2014-03-03	Domain	1	222	222	345.9	7.7e-104	1	No_clan
LOC_Os08g37490.1	16	243	16	243	PF00244.19	2014-03-03	Domain	1	222	222	332.8	7.8e-100	1	No_clan
LOC_Os04g38870.3	15	239	15	239	PF00244.19	2014-03-03	Domain	1	222	222	351.7	1.3e-105	1	No_clan
LOC_Os01g11110.2	10	190	10	194	PF00244.19	2014-03-03	Domain	1	180	222	242.6	2.9e-72	1	No_clan
LOC_Os03g50290.2	14	238	14	238	PF00244.19	2014-03-03	Domain	1	222	222	342.4	9.1e-103	1	No_clan
LOC_Os02g36974.1	15	239	15	239	PF00244.19	2014-03-03	Domain	1	222	222	352.3	8.5e-106	1	No_clan
LOC_Os11g39540.1	162	212	159	212	PF00244.19	2014-03-03	Domain	172	222	222	50.3	1.9e-13	1	No_clan
LOC_Os11g34450.1	14	242	14	242	PF00244.19	2014-03-03	Domain	1	222	222	341.9	1.3e-102	1	No_clan
