# Supplementary material for: Deciphering the maize gene ZmGF14–3: implications for plant height based on co-expression networks
Source: Front Plant Sci. 2024 Jul 5;15:1397058. doi: 10.3389/fpls.2024.1397058 (PMC11257910; doi:10.3389/fpls.2024.1397058)
Supplement: Supplementary file 1 [file DataSheet_1.zip › File S1/Setaria italica/Sitalica_WHS_name.xlsx]

## Sheet: Sheet1
Seita.5G200400.1.p	9	233	9	233	PF00244.19	2014-03-03	Domain	1	222	222	345.3	1.2e-103	1	No_clan
Seita.1G209900.1.p	15	239	15	239	PF00244.19	2014-03-03	Domain	1	222	222	349.8	5e-105	1	No_clan
Seita.6G155800.1.p	9	233	9	233	PF00244.19	2014-03-03	Domain	1	222	222	344.5	2.1e-103	1	No_clan
Seita.6G229000.1.p	9	233	9	233	PF00244.19	2014-03-03	Domain	1	222	222	342.8	6.7e-103	1	No_clan
Seita.6G188100.1.p	15	239	15	239	PF00244.19	2014-03-03	Domain	1	222	222	333.4	5.3e-100	1	No_clan
Seita.7G126000.1.p	14	238	14	238	PF00244.19	2014-03-03	Domain	1	222	222	351.4	1.6e-105	1	No_clan
Seita.8G146800.1.p	14	233	14	236	PF00244.19	2014-03-03	Domain	1	213	222	318.5	1.8e-95	1	No_clan
Seita.8G187000.1.p	10	230	10	230	PF00244.19	2014-03-03	Domain	1	222	222	302.7	1.2e-90	1	No_clan
