# Supplementary material for: Deciphering the maize gene ZmGF14–3: implications for plant height based on co-expression networks
Source: Front Plant Sci. 2024 Jul 5;15:1397058. doi: 10.3389/fpls.2024.1397058 (PMC11257910; doi:10.3389/fpls.2024.1397058)
Supplement: Supplementary file 1 [file DataSheet_1.zip › File S1/Solanum lycopersicum/sly_WHS_name.xlsx]

## Sheet: Sheet1
Solyc03g034180.2.1	11	234	11	234	PF00244.19	2014-03-03	Domain	1	222	222	344.1	2.8e-103	1	No_clan
Solyc01g010360.2.1	14	235	13	235	PF00244.19	2014-03-03	Domain	2	222	222	352.9	5.8e-106	1	No_clan
Solyc04g076060.2.1	17	242	17	242	PF00244.19	2014-03-03	Domain	1	222	222	333.4	5e-100	1	No_clan
Solyc04g012120.2.1	11	235	11	235	PF00244.19	2014-03-03	Domain	1	222	222	349.7	5.2e-105	1	No_clan
Solyc04g074230.2.1	11	233	11	233	PF00244.19	2014-03-03	Domain	1	222	222	353.7	3.1e-106	1	No_clan
Solyc04g074510.2.1	14	238	14	238	PF00244.19	2014-03-03	Domain	1	222	222	350.8	2.5e-105	1	No_clan
Solyc05g012420.2.1	13	235	13	235	PF00244.19	2014-03-03	Domain	1	222	222	354.5	1.8e-106	1	No_clan
Solyc12g010860.1.1	14	235	13	235	PF00244.19	2014-03-03	Domain	2	222	222	343.4	4.5e-103	1	No_clan
Solyc12g057110.2.1	9	233	9	233	PF00244.19	2014-03-03	Domain	1	222	222	351.7	1.3e-105	1	No_clan
Solyc11g010200.1.1	11	236	11	236	PF00244.19	2014-03-03	Domain	1	222	222	347.8	2.1e-104	1	No_clan
Solyc11g010470.1.1	15	239	15	239	PF00244.19	2014-03-03	Domain	1	222	222	334.9	1.8e-100	1	No_clan
Solyc02g063070.2.1	12	236	12	236	PF00244.19	2014-03-03	Domain	1	222	222	343.7	3.6e-103	1	No_clan
Solyc07g053260.2.1	14	235	13	235	PF00244.19	2014-03-03	Domain	2	222	222	352	1.1e-105	1	No_clan
