# Supplementary material for: Deciphering the maize gene ZmGF14–3: implications for plant height based on co-expression networks
Source: Front Plant Sci. 2024 Jul 5;15:1397058. doi: 10.3389/fpls.2024.1397058 (PMC11257910; doi:10.3389/fpls.2024.1397058)
Supplement: Supplementary file 1 [file DataSheet_1.zip › File S1/Solanum tuberosum/Stuberosum_WHS_name.xlsx]

## Sheet: Sheet1
PGSC0003DMP400041832	12	236	12	236	PF00244.19	2014-03-03	Domain	1	222	222	343.7	3.6e-103	1	No_clan
PGSC0003DMP400035476	14	235	13	235	PF00244.19	2014-03-03	Domain	2	222	222	354.4	1.9e-106	1	No_clan
PGSC0003DMP400049355	13	235	13	235	PF00244.19	2014-03-03	Domain	1	222	222	350	4.4e-105	1	No_clan
PGSC0003DMP400013765	14	235	13	235	PF00244.19	2014-03-03	Domain	2	222	222	344.7	1.8e-103	1	No_clan
PGSC0003DMP400031028	9	233	9	233	PF00244.19	2014-03-03	Domain	1	222	222	351.2	1.8e-105	1	No_clan
PGSC0003DMP400034007	11	234	11	234	PF00244.19	2014-03-03	Domain	1	222	222	344.2	2.5e-103	1	No_clan
PGSC0003DMP400028334	11	236	11	236	PF00244.19	2014-03-03	Domain	1	222	222	345	1.5e-103	1	No_clan
PGSC0003DMP400028189	15	239	15	239	PF00244.19	2014-03-03	Domain	1	222	222	334.9	1.8e-100	1	No_clan
PGSC0003DMP400022845	17	242	17	242	PF00244.19	2014-03-03	Domain	1	222	222	331.4	2.1e-99	1	No_clan
PGSC0003DMP400053669	14	238	14	238	PF00244.19	2014-03-03	Domain	1	222	222	350.9	2.2e-105	1	No_clan
PGSC0003DMP400040823	11	235	11	235	PF00244.19	2014-03-03	Domain	1	222	222	349.9	4.6e-105	1	No_clan
PGSC0003DMP400011378	11	233	11	233	PF00244.19	2014-03-03	Domain	1	222	222	354	2.6e-106	1	No_clan
