# Supplementary material for: Deciphering the maize gene ZmGF14–3: implications for plant height based on co-expression networks
Source: Front Plant Sci. 2024 Jul 5;15:1397058. doi: 10.3389/fpls.2024.1397058 (PMC11257910; doi:10.3389/fpls.2024.1397058)
Supplement: Supplementary file 1 [file DataSheet_1.zip › File S1/Sorghum bicolor/Sbicolor_WHS_name.xlsx]

## Sheet: Sheet1
Sobic.005G183200.1.p	10	229	10	229	PF00244.19	2014-03-03	Domain	1	222	222	288.9	2.1e-86	1	No_clan
Sobic.005G145201.1.p	14	242	14	242	PF00244.19	2014-03-03	Domain	1	222	222	340.7	3e-102	1	No_clan
Sobic.007G226100.1.p	15	239	15	239	PF00244.19	2014-03-03	Domain	1	222	222	330.3	4.7e-99	1	No_clan
Sobic.007G186800.1.p	9	233	9	233	PF00244.19	2014-03-03	Domain	1	222	222	344.2	2.6e-103	1	No_clan
Sobic.007G134000.3.p	9	233	9	233	PF00244.19	2014-03-03	Domain	1	222	222	345.2	1.2e-103	1	No_clan
Sobic.006G108400.1.p	14	238	14	238	PF00244.19	2014-03-03	Domain	1	222	222	349.4	6.5e-105	1	No_clan
