# Supplementary material for: Deciphering the maize gene ZmGF14–3: implications for plant height based on co-expression networks
Source: Front Plant Sci. 2024 Jul 5;15:1397058. doi: 10.3389/fpls.2024.1397058 (PMC11257910; doi:10.3389/fpls.2024.1397058)
Supplement: Supplementary file 5 [file Table_3.xlsx]

## Sheet: Sheet1
Table S3 Functionally characterized plant height-related genes in maize and the number of their co-expressed genes
	Gene Name	Gene ID		Nodes	Reference
1	ZmCNR02	Zm00001d050899	IAA	258	Mei Guo, Mary A. Rupe, Jo Ann Dieter, Jijun Zou, Daniel Spielbauer, Keith E. Duncan, Richard J. Howard, Zhenglin Hou, Carl R. Simmonsa. Cell Number Regulator1 Affects Plant and Organ Size in Maize: Implications for Crop Yield Enhancement and Heterosis [J]. Plant Cell, 2010, 22(4): 1057-1073.
2	D11	Zm00001d003349	GA	21	Y Wang, W Lu, Y Chen, et al. Revealing physiological and genetic properties of a dominant maize dwarf Dwarf11 ( D11 ) by integrative analysis [J]. Molecular Breeding, 2016, 36 (3): 31.
3	sln1	Zm00001d044065	GA	34	Cordelia Bolle, Csaba Koncz, Nam-Hai Chua. PAT1, a new member of the GRAS family, is involved in phytochrome A signal transduction [J]. GENES DEVELOPMENT, 2000, 14(10): 1269-1278.
4	ct2	Zm00001d027511	Other	134	P Bommert, BI Je, A Goldshmidt, D Jackson. The maize Ga gene COMPACT PLANT2 functions in CLAVATA signalling to control shoot meristem size [J]. Nature, 2013, 502(7472): 555-558.
5	D14	Zm00001d048146	SL	242	Y Wang, J Zhao, W Lu, et al. Gibberellin in plant height control: old player, new story [J]. Plant Cell Reports, 2017, 36 (3): 391-398.
6	tan1	Zm00001d038060	Other	413	Laurie G Smith, Sarah Hake, Anne W. SylvesterThe tangled-1 mutation alters cell division orientations throughout maize leaf development without altering leaf shape[J]. Development, 1996, 122 (2): 481-489.
7	D8	Zm00001d033680	GA	1749	Jiang tao. Genetic Analysis on Plant Height Trait and Screening of Major SSR Molecular Marker in Maize [D]. Jilin agricultural university, Changchun, 2014.
8	ZmPGP1	Zm00001d031871	Br	869	Knller A S, Blakeslee J J, Richards E L, et al.Brachytic2/ZmABCB1 functions in IAA export from intercalary meristems [J]. Journal of Experimental Botany, 2010, 61(13):3689-3696.
9	BRI1	Zm00001d031798	Br	1274	G Kir, H Ye, H Nelissen, et al. RNA Interference Knockdown of BRASSINOSTEROID INSENSITIVE1 in Maize Reveals Novel Functions for Brassinosteroid Signaling in Controlling Plant Architecture[J]. Plant Physiology, 2015, 169 (1): 826-839.
10	ZmCSLD1	Zm00001d023810	Other	2581	[1] Hunter C. T, Kirienko. Cellulose Synthase-Like D1 Is Integral to Normal Cell Division, Expansion, and Leaf Development in Maize [J]. PLANT PHYSIOL, 2012. [2]Weiya Li, Zhixing Yang. Cellulose synthase-like D1 controls organ size in maize [J]. BMC Plant Biology, 2018, 239.
11	ROTTEN EAR (rte)	Zm00001d030656	Other	1622	M Chatterjee, Z Tabi, M Galli, et al. The boron efflux transporter ROTTEN EAR is required for maize inflorescence development and fertility [J]. Plant Cell, 2014, 26 (7): 2962-2977.
12	ZmMADS3	Zm00001d018667	GA	3954	S Heuer, S Hansen, J Bantin, et al. The maize MADS box gene ZmMADS3 affects node number and spikelet development and is co-expressed with ZmMADS1 during flower development, in egg cells, and early embryogenesis[J]. Plant Physiology, 2001, 127 (1): 33-45.
13	ZmACS7	Zm00001d026060	ET	670	Li H, Wang L, Liu M , et al. Maize Plant Architecture Is Regulated by the Ethylene Biosynthetic Gene ZmACS7 [J]. Plant Physiology, 2020.
14	CNR1	Zm00001d052171	BR	1479	Mei Guo, Mary A. Rupe, Jo Ann Dieter, Jijun Zou, Daniel Spielbauer, Keith E. Duncan, Richard J. Howard, Zhenglin Hou, Carl R. Simmonsa. Cell Number Regulator1 Affects Plant and Organ Size in Maize: Implications for Crop Yield Enhancement and Heterosis [J]. Plant Cell, 2010, 22 (4): 1057-1073.
15	cycD2	Zm00001d052185	ABA	388	Gutiérrez Ruth, Francisco Q F,Vázquez-Ramos Jorge M.Maize cyclin D2 expression, associated kinase activity and effect of phytohormones during germination [J]. Plant & Cell Physiology, 2023(1):166.
16	bv1	Zm00001d016486	BR	905	Luis M, Avila, Diego, et al. Brevis plan 1, a putative inositol polyphosphate 5-phosphatase, is required for internode elongation in maize [J]. Journal of experimental botany, 2016.
17	DWF4	Zm00001d042613	BR	4274	YR Lin, KF Schertz, AH Paterson. Comparative Analysis of QTLs Affecting Plant Height and Maturity Across the Poaceae, in Reference to an Interspecific Sorghum Population [J]. Genetics, 1995, 141(1): 391-411.
18	DWF1	Zm00001d014887	BR	650	Jianfeng Weng, Chuanxiao Xie, Zhuanfang Hao, Jianjun Wang, Changlin Liu, Mingshun Li, Degui Zhang, Li Bai, Shihuang Zhang, Xinhai Li. Genome-Wide Association Study Identifies Candidate Genes That Affect Plant Height in Chinese Elite Maize (Zea mays L.) Inbred Lines [J]. PLOS ONE, 2011, 6(12): 1-8.
19	BHL14	Zm00001d038355	Other	74	K Tsuda, MJ Abrahamjuarez, A Maeno, et al. KNOTTED1 Cofactors, BLH12 and BLH14, Regulate Internode Patterning and Vein Anastomosis in Maize [J]. Plant Cell, 2017, 29 (5): 1105-1118.
20	GA20ox3	Zm00001d042611	GA	1462	Tamotsu Hisamatsu, Rod W. King, Chris A. Helliwell, and Masaji Koshioka. The Involvement of Gibberellin 20-Oxidase Genes in Phytochrome-Regulated Petiole Elongation of Arabidopsis[J]. Plant Physiology, 2005, 138(2): 1106-1116.
21	ct1	Zm00001d014848	ABA	93	P Bommert, BI Je, A Goldshmidt, D Jackson. The maize Ga gene COMPACT PLANT2 functions in CLAVATA signalling to control shoot meristem size [J]. Nature, 2013, 502(7472): 555-558.
22	GAI1	Zm00001d042472	GA	801	Jiang tao. Genetic Analysis on Plant Height Trait and Screening of Major SSR Molecular Marker in Maize [D]. Jilin agricultural university, Changchun, 2014.
23	scl1 (DELLA protein GAI-like)	Zm00001d009646	GA	938	Lai J, Dey N, Kim CS, et al. Characterization of the maize endosperm transcriptome and its comparison to the rice genome [J]. Genome Research, 2004, 14 (10A): 1932-1937.
24	tb1	Zm00001d033673	SL	863	Jianfeng Weng, Chuanxiao Xie, Zhuanfang Hao, Jianjun Wang, Changlin Liu, Mingshun Li, Degui Zhang, Li Bai, Shihuang Zhang, Xinhai Li. Genome-Wide Association Study Identifies Candidate Genes That Affect Plant Height in Chinese Elite Maize (Zea mays L.) Inbred Lines [J]. Plos One, 2011, 6(12): e29229-e29229.
25	ZmGRF10	Zm00001d021362	Other	32	Lei Wu, Dengfeng Zhang, Ming Xue, et al. Overexpression of the Maize GRF10, an Endogenous Truncated GRF Protein, Leads to Reduction in Leaf Size and Plant Height [J]. Journal of plant ecology, 2014, 56 (11): 1053-1063.
26	ZmSUMO1b	Zm00001d012044	Other	19	Junyi C., Benedikt M., Huan W., et al. Overexpression of SUMO1 located predominately to euchromatin of dividing cells affects reproductive development in maize [J]. Plant Signal Behav, 2019, 14(5):e1588664.
27	td1	Zm00001d014793	GA	295	Zhang sumei. Genetic Analysis and Gene Mapping of A Plant Height Mutant in Maize [D]. Tai an: Shan dong agricultural university, 2008.
28	ZmBG1H1	Zm00001d027877	IAA	368	Carl R S., Benjamin P W., Kellie S R., et al. Maize BIG GRAIN1 homolog overexpression increases maize grain yield [J]. Plant Biotechnol J, 2020, 18(11): 2304-2315.
29	ZmRTL2	Zm00001d043675	ET	315	Shi J, Drummond B , Wang H , et al. Maize and Arabidopsis ARGOS proteins interact with ethylene receptor signaling complex, supporting a regulatory role for ARGOS in ethylene signal transduction [J]. Plant Physiology, 2016.
