# Supplementary material for: Deciphering the maize gene ZmGF14–3: implications for plant height based on co-expression networks
Source: Front Plant Sci. 2024 Jul 5;15:1397058. doi: 10.3389/fpls.2024.1397058 (PMC11257910; doi:10.3389/fpls.2024.1397058)
Supplement: Supplementary file 6 [file Table_4.xlsx]

## Sheet: Sheet1
	Table S4 The node genes of ZmGF14s in the co-expression network related to plant height in maize
	From Node	To Node	Weight
ZmGF14-3	Zm00001d003401	Zm00001d054105	0.237892
	Zm00001d032231	Zm00001d054105	0.217236
	Zm00001d014887	Zm00001d054105	0.239006
	Zm00001d033680	Zm00001d054105	0.222167
	Zm00001d050375	Zm00001d054105	0.354451
	Zm00001d031688	Zm00001d054105	0.33888
	Zm00001d052698	Zm00001d054105	0.408265
	Zm00001d036226	Zm00001d054105	0.208529
	Zm00001d038060	Zm00001d054100	0.263396
	Zm00001d038060	Zm00001d054090	0.209464
	Zm00001d014887	Zm00001d054087	0.276754
	Zm00001d023810	Zm00001d054087	0.225225
	Zm00001d014887	Zm00001d054086	0.204866
	Zm00001d018667	Zm00001d054086	0.238644
	Zm00001d033378	Zm00001d054084	0.294224
	Zm00001d038649	Zm00001d054081	0.215081
	Zm00001d030656	Zm00001d054080	0.221056
	Zm00001d048868	Zm00001d054080	0.205008
	Zm00001d032231	Zm00001d054078	0.210383
	Zm00001d014887	Zm00001d054078	0.368881
	Zm00001d033680	Zm00001d054078	0.205441
	Zm00001d002589	Zm00001d054075	0.276073
	Zm00001d008597	Zm00001d054075	0.655831
	Zm00001d030656	Zm00001d054074	0.226372
	Zm00001d023810	Zm00001d054074	0.237309
	Zm00001d039634	Zm00001d054073	0.23119
	Zm00001d033378	Zm00001d054070	0.211843
	Zm00001d050375	Zm00001d054069	0.405538
	Zm00001d003401	Zm00001d054065	0.309328
	Zm00001d032231	Zm00001d054065	0.324853
	Zm00001d014887	Zm00001d054065	0.376691
	Zm00001d031871	Zm00001d054065	0.232319
	Zm00001d026060	Zm00001d054064	0.559286
	Zm00001d042445	Zm00001d054064	0.435282
	Zm00001d032461	Zm00001d054057	0.313277
	Zm00001d052185	Zm00001d054057	0.243818
	Zm00001d030656	Zm00001d054057	0.528897
	Zm00001d048868	Zm00001d054057	0.281444
	Zm00001d023810	Zm00001d054057	0.231278
	Zm00001d030656	Zm00001d054052	0.313659
	Zm00001d008597	Zm00001d054050	0.329387
	Zm00001d003401	Zm00001d054043	0.294187
	Zm00001d032231	Zm00001d054043	0.282293
	Zm00001d014887	Zm00001d054043	0.292336
	Zm00001d033680	Zm00001d054043	0.296993
	Zm00001d050375	Zm00001d054043	0.342384
	Zm00001d009646	Zm00001d054042	0.255111
	Zm00001d033673	Zm00001d054042	0.236699
	Zm00001d050375	Zm00001d054037	0.403698
	Zm00001d052698	Zm00001d054037	0.351401
	Zm00001d052796	Zm00001d054033	0.211353
	Zm00001d014887	Zm00001d054017	0.260704
	Zm00001d033680	Zm00001d054017	0.295194
	Zm00001d050375	Zm00001d054017	0.31824
	Zm00001d003401	Zm00001d054013	0.241745
	Zm00001d032231	Zm00001d054013	0.250881
	Zm00001d014887	Zm00001d054013	0.350497
ZmGF14-1	Zm00001d031688	Zm00001d054013	0.274473
	Zm00001d052171	Zm00001d054013	0.208481
	Zm00001d052698	Zm00001d054013	0.323471
	Zm00001d036226	Zm00001d054013	0.202971
	Zm00001d003401	Zm00001d054011	0.204528
	Zm00001d032231	Zm00001d054011	0.239526
	Zm00001d014887	Zm00001d054011	0.278974
	Zm00001d033680	Zm00001d054011	0.21461
	Zm00001d050375	Zm00001d054011	0.294974
	Zm00001d031688	Zm00001d054011	0.331191
	Zm00001d052698	Zm00001d054011	0.40014
	Zm00001d014887	Zm00001d054009	0.209955
	Zm00001d050375	Zm00001d054009	0.291322
	Zm00001d052698	Zm00001d054009	0.339656
	Zm00001d050375	Zm00001d054008	0.236612
	Zm00001d031688	Zm00001d054008	0.241703
	Zm00001d052698	Zm00001d054008	0.303673
ZmGF14-2	Zm00001d032231	Zm00001d053998	0.298227
	Zm00001d014887	Zm00001d053998	0.392137
	Zm00001d031871	Zm00001d053998	0.203534
	Zm00001d031688	Zm00001d053998	0.277583
	Zm00001d052171	Zm00001d053998	0.282327
	Zm00001d052698	Zm00001d053998	0.290959
	Zm00001d018667	Zm00001d053998	0.337524
	Zm00001d023810	Zm00001d053998	0.24756
	Zm00001d032231	Zm00001d053994	0.292247
	Zm00001d014887	Zm00001d053994	0.384766
	Zm00001d031871	Zm00001d053994	0.210847
	Zm00001d002589	Zm00001d053991	0.21925
	Zm00001d008597	Zm00001d053991	0.495489
	Zm00001d042611	Zm00001d053984	0.219244
ZmGF14-3	Zm00001d003401	Zm00001d053983	0.205687
	Zm00001d033680	Zm00001d053983	0.260203
	Zm00001d050375	Zm00001d053983	0.344627
	Zm00001d008597	Zm00001d053982	0.493205
	Zm00001d052796	Zm00001d053966	0.228046
	Zm00001d033378	Zm00001d053966	0.271289
	Zm00001d042611	Zm00001d053960	0.214463
	Zm00001d030656	Zm00001d053956	0.310502
	Zm00001d003401	Zm00001d053954	0.231519
	Zm00001d014887	Zm00001d053954	0.295569
	Zm00001d052698	Zm00001d053954	0.230906
	Zm00001d002589	Zm00001d053944	0.276073
	Zm00001d008597	Zm00001d053944	0.655831
	Zm00001d003401	Zm00001d053935	0.268107
	Zm00001d032231	Zm00001d053935	0.29289
	Zm00001d014887	Zm00001d053935	0.371468
	Zm00001d031688	Zm00001d053935	0.289855
	Zm00001d052171	Zm00001d053935	0.279355
	Zm00001d052796	Zm00001d053931	0.223457
	Zm00001d033378	Zm00001d053931	0.255796
	Zm00001d033378	Zm00001d053928	0.233783
	Zm00001d050375	Zm00001d053923	0.28179
	Zm00001d042611	Zm00001d053913	0.214777
	Zm00001d033680	Zm00001d053912	0.253361
	Zm00001d050375	Zm00001d053912	0.241209
	Zm00001d052698	Zm00001d053912	0.275486
	Zm00001d036226	Zm00001d053912	0.255796
	Zm00001d009646	Zm00001d053905	0.548877
	Zm00001d033673	Zm00001d053905	0.630978
	Zm00001d039634	Zm00001d053904	0.348991
	Zm00001d039634	Zm00001d053903	0.348991
	Zm00001d033378	Zm00001d053902	0.239005
	Zm00001d003401	Zm00001d053899	0.264147
	Zm00001d032231	Zm00001d053899	0.275937
	Zm00001d014887	Zm00001d053899	0.278897
	Zm00001d033680	Zm00001d053899	0.323797
	Zm00001d050375	Zm00001d053899	0.39846
	Zm00001d036226	Zm00001d053895	0.302295
	Zm00001d052796	Zm00001d053889	0.218821
	Zm00001d033378	Zm00001d053889	0.217108
	Zm00001d033378	Zm00001d053886	0.25885
	Zm00001d038355	Zm00001d053886	0.249222
	Zm00001d014887	Zm00001d053884	0.284023
	Zm00001d018667	Zm00001d053884	0.224326
	Zm00001d032231	Zm00001d053881	0.219961
	Zm00001d014887	Zm00001d053881	0.346454
	Zm00001d031688	Zm00001d053881	0.237987
	Zm00001d008597	Zm00001d053880	0.317302
	Zm00001d033378	Zm00001d053867	0.20031
	Zm00001d042611	Zm00001d053867	0.249425
	Zm00001d003401	Zm00001d053864	0.290214
	Zm00001d032231	Zm00001d053864	0.363964
	Zm00001d014887	Zm00001d053864	0.422879
	Zm00001d033680	Zm00001d053864	0.235951
	Zm00001d031871	Zm00001d053864	0.310952
	Zm00001d031688	Zm00001d053864	0.291854
	Zm00001d014848	Zm00001d053861	0.211097
	Zm00001d014793	Zm00001d053861	0.243155
	Zm00001d033378	Zm00001d053861	0.272621
	Zm00001d042611	Zm00001d053861	0.24265
	Zm00001d038355	Zm00001d053861	0.321909
	Zm00001d048146	Zm00001d053861	0.236813
	Zm00001d043675	Zm00001d053861	0.248519
	Zm00001d003401	Zm00001d053858	0.231246
	Zm00001d032231	Zm00001d053858	0.233882
	Zm00001d014887	Zm00001d053858	0.408748
	Zm00001d031871	Zm00001d053858	0.234567
	Zm00001d052171	Zm00001d053858	0.269001
	Zm00001d036226	Zm00001d053858	0.20205
	Zm00001d018667	Zm00001d053858	0.333451
	Zm00001d023810	Zm00001d053858	0.26512
	Zm00001d032231	Zm00001d053856	0.215792
	Zm00001d014887	Zm00001d053856	0.325867
	Zm00001d048868	Zm00001d053856	0.218732
	Zm00001d042611	Zm00001d053855	0.220435
	Zm00001d014887	Zm00001d053853	0.29041
	Zm00001d023810	Zm00001d053853	0.225733
	Zm00001d014887	Zm00001d053852	0.270557
	Zm00001d050375	Zm00001d053852	0.280259
	Zm00001d031688	Zm00001d053852	0.24274
	Zm00001d052698	Zm00001d053852	0.378876
	Zm00001d009646	Zm00001d053850	0.548877
	Zm00001d033673	Zm00001d053850	0.630978
	Zm00001d014793	Zm00001d053848	0.206061
	Zm00001d008597	Zm00001d053845	0.282573
	Zm00001d003401	Zm00001d053839	0.267131
	Zm00001d032231	Zm00001d053839	0.337581
	Zm00001d014887	Zm00001d053839	0.405444
	Zm00001d033680	Zm00001d053839	0.207051
	Zm00001d031871	Zm00001d053839	0.20802
	Zm00001d031688	Zm00001d053839	0.290776
	Zm00001d052171	Zm00001d053839	0.301632
	Zm00001d052698	Zm00001d053839	0.280067
	Zm00001d036226	Zm00001d053839	0.233452
	Zm00001d003401	Zm00001d053830	0.287434
	Zm00001d032231	Zm00001d053830	0.249102
	Zm00001d014887	Zm00001d053830	0.318438
	Zm00001d033680	Zm00001d053830	0.354884
	Zm00001d050375	Zm00001d053830	0.275459
	Zm00001d031688	Zm00001d053830	0.27879
	Zm00001d052698	Zm00001d053830	0.339583
	Zm00001d036226	Zm00001d053830	0.412387
	Zm00001d018667	Zm00001d053830	0.274497
	Zm00001d014887	Zm00001d053829	0.221956
	Zm00001d033680	Zm00001d053829	0.227006
	Zm00001d036226	Zm00001d053829	0.335505
	Zm00001d050375	Zm00001d053825	0.356087
	Zm00001d014887	Zm00001d053824	0.325896
	Zm00001d052171	Zm00001d053824	0.222804
	Zm00001d018667	Zm00001d053824	0.274267
	Zm00001d023810	Zm00001d053824	0.316952
	Zm00001d030656	Zm00001d053813	0.235041
	Zm00001d032461	Zm00001d053812	0.313277
	Zm00001d052185	Zm00001d053812	0.243818
	Zm00001d030656	Zm00001d053812	0.528897
	Zm00001d048868	Zm00001d053812	0.281444
	Zm00001d023810	Zm00001d053812	0.231278
	Zm00001d053090	Zm00001d053808	0.220997
	Zm00001d032461	Zm00001d053808	0.284818
	Zm00001d052185	Zm00001d053808	0.221739
	Zm00001d030656	Zm00001d053808	0.388862
	Zm00001d048868	Zm00001d053808	0.31762
	Zm00001d023810	Zm00001d053808	0.323421
	Zm00001d014887	Zm00001d053803	0.243144
	Zm00001d018667	Zm00001d053803	0.202819
	Zm00001d050375	Zm00001d053800	0.301835
	Zm00001d032231	Zm00001d053798	0.233383
	Zm00001d014887	Zm00001d053798	0.296869
	Zm00001d050375	Zm00001d053798	0.283977
	Zm00001d031688	Zm00001d053798	0.284203
	Zm00001d052698	Zm00001d053798	0.369171
	Zm00001d009646	Zm00001d053791	0.548877
	Zm00001d033673	Zm00001d053791	0.630978
	Zm00001d009646	Zm00001d053790	0.294302
	Zm00001d003401	Zm00001d053786	0.260905
	Zm00001d032231	Zm00001d053786	0.296791
	Zm00001d014887	Zm00001d053786	0.337279
	Zm00001d031688	Zm00001d053786	0.314003
	Zm00001d052796	Zm00001d053783	0.231195
	Zm00001d033378	Zm00001d053783	0.213666
	Zm00001d042611	Zm00001d053783	0.26981
	Zm00001d052796	Zm00001d053775	0.22638
	Zm00001d033378	Zm00001d053775	0.285521
	Zm00001d033680	Zm00001d053766	0.258044
	Zm00001d050375	Zm00001d053766	0.395539
	Zm00001d031688	Zm00001d053766	0.221267
	Zm00001d052698	Zm00001d053766	0.364987
	Zm00001d036226	Zm00001d053766	0.224026
	Zm00001d003401	Zm00001d053765	0.228842
	Zm00001d003401	Zm00001d053763	0.322333
	Zm00001d032231	Zm00001d053763	0.322693
	Zm00001d014887	Zm00001d053763	0.390111
	Zm00001d031871	Zm00001d053763	0.283554
	Zm00001d031688	Zm00001d053763	0.263581
	Zm00001d052171	Zm00001d053763	0.333808
	Zm00001d052698	Zm00001d053763	0.231879
	Zm00001d036226	Zm00001d053763	0.226858
	Zm00001d032231	Zm00001d053761	0.233736
	Zm00001d014887	Zm00001d053761	0.348353
	Zm00001d052171	Zm00001d053761	0.289282
	Zm00001d030656	Zm00001d053761	0.275096
	Zm00001d048868	Zm00001d053761	0.312867
	Zm00001d026060	Zm00001d053756	0.268408
	Zm00001d033378	Zm00001d053751	0.225976
	Zm00001d042611	Zm00001d053751	0.233705
	Zm00001d032231	Zm00001d053743	0.205356
	Zm00001d030656	Zm00001d053739	0.226239
	Zm00001d026060	Zm00001d053733	0.23549
	Zm00001d014887	Zm00001d053732	0.240442
	Zm00001d003401	Zm00001d053731	0.24162
	Zm00001d032231	Zm00001d053731	0.235294
	Zm00001d014887	Zm00001d053731	0.341914
	Zm00001d031688	Zm00001d053731	0.213905
	Zm00001d052171	Zm00001d053731	0.249461
	Zm00001d052698	Zm00001d053731	0.236517
	Zm00001d003401	Zm00001d053728	0.209672
	Zm00001d014887	Zm00001d053728	0.211534
	Zm00001d052698	Zm00001d053728	0.253828
	Zm00001d050375	Zm00001d053704	0.326845
	Zm00001d052698	Zm00001d053704	0.299209
	Zm00001d014887	Zm00001d053703	0.292902
	Zm00001d036226	Zm00001d053703	0.291639
	Zm00001d003401	Zm00001d053702	0.21744
	Zm00001d032231	Zm00001d053702	0.301564
	Zm00001d014887	Zm00001d053702	0.386419
	Zm00001d031871	Zm00001d053702	0.203546
	Zm00001d031688	Zm00001d053702	0.257566
	Zm00001d052171	Zm00001d053702	0.315488
	Zm00001d052698	Zm00001d053702	0.244219
	Zm00001d018667	Zm00001d053702	0.364686
	Zm00001d023810	Zm00001d053702	0.305338
	Zm00001d042611	Zm00001d053687	0.229944
	Zm00001d050375	Zm00001d053686	0.344449
	Zm00001d031688	Zm00001d053686	0.231542
	Zm00001d050375	Zm00001d053684	0.216393
	Zm00001d026060	Zm00001d053677	0.251703
	Zm00001d014887	Zm00001d053675	0.205096
	Zm00001d003401	Zm00001d053674	0.202848
	Zm00001d014887	Zm00001d053674	0.203455
	Zm00001d033680	Zm00001d053674	0.218947
	Zm00001d050375	Zm00001d053674	0.366485
	Zm00001d031688	Zm00001d053674	0.299695
	Zm00001d052698	Zm00001d053674	0.404392
	Zm00001d036226	Zm00001d053674	0.201818
	Zm00001d003401	Zm00001d053671	0.23636
	Zm00001d050375	Zm00001d053665	0.270294
	Zm00001d052698	Zm00001d053665	0.302688
	Zm00001d036226	Zm00001d053665	0.200896
	Zm00001d030656	Zm00001d053664	0.231555
	Zm00001d053090	Zm00001d053661	0.206328
	Zm00001d030656	Zm00001d053661	0.276769
	Zm00001d052796	Zm00001d053660	0.256984
	Zm00001d014793	Zm00001d053660	0.231371
	Zm00001d033378	Zm00001d053660	0.334959
	Zm00001d042611	Zm00001d053660	0.306527
	Zm00001d038355	Zm00001d053660	0.24533
	Zm00001d032231	Zm00001d053658	0.220826
	Zm00001d014887	Zm00001d053658	0.336379
	Zm00001d003401	Zm00001d053649	0.307963
	Zm00001d032231	Zm00001d053649	0.293186
	Zm00001d014887	Zm00001d053649	0.352825
	Zm00001d014887	Zm00001d053648	0.208264
	Zm00001d050375	Zm00001d053648	0.34357
	Zm00001d031688	Zm00001d053648	0.245306
	Zm00001d052698	Zm00001d053648	0.411132
	Zm00001d032231	Zm00001d053643	0.220808
	Zm00001d014887	Zm00001d053643	0.389608
	Zm00001d003401	Zm00001d053636	0.345277
	Zm00001d032231	Zm00001d053636	0.276273
	Zm00001d014887	Zm00001d053636	0.307957
	Zm00001d033680	Zm00001d053636	0.231716
	Zm00001d050375	Zm00001d053636	0.263309
	Zm00001d030656	Zm00001d053635	0.204022
	Zm00001d003401	Zm00001d053632	0.358997
	Zm00001d032231	Zm00001d053632	0.35901
	Zm00001d014887	Zm00001d053632	0.363569
	Zm00001d033680	Zm00001d053632	0.270421
	Zm00001d031871	Zm00001d053632	0.204462
	Zm00001d050375	Zm00001d053632	0.304526
	Zm00001d003401	Zm00001d053627	0.218138
	Zm00001d014887	Zm00001d053627	0.293167
	Zm00001d052698	Zm00001d053627	0.21008
	Zm00001d003401	Zm00001d053625	0.24297
	Zm00001d032231	Zm00001d053625	0.225419
	Zm00001d014887	Zm00001d053625	0.335683
	Zm00001d050375	Zm00001d053609	0.379374
	Zm00001d031688	Zm00001d053609	0.216018
	Zm00001d026060	Zm00001d053599	0.267387
	Zm00001d003401	Zm00001d053589	0.241065
	Zm00001d014887	Zm00001d053589	0.241532
	Zm00001d050375	Zm00001d053589	0.264703
	Zm00001d031688	Zm00001d053589	0.223264
	Zm00001d052698	Zm00001d053589	0.364687
	Zm00001d050375	Zm00001d053583	0.207356
	Zm00001d052698	Zm00001d053583	0.238124
	Zm00001d003401	Zm00001d053580	0.278898
	Zm00001d032231	Zm00001d053580	0.346081
	Zm00001d014887	Zm00001d053580	0.365422
	Zm00001d031871	Zm00001d053580	0.208851
	Zm00001d031688	Zm00001d053580	0.343424
	Zm00001d052171	Zm00001d053580	0.299622
	Zm00001d052698	Zm00001d053580	0.314207
	Zm00001d014887	Zm00001d053576	0.353073
	Zm00001d042611	Zm00001d053568	0.205559
	Zm00001d003401	Zm00001d053565	0.233668
	Zm00001d014887	Zm00001d053565	0.255125
	Zm00001d052698	Zm00001d053565	0.226929
	Zm00001d052796	Zm00001d053564	0.233965
	Zm00001d014887	Zm00001d053563	0.222574
	Zm00001d031688	Zm00001d053563	0.214014
	Zm00001d052698	Zm00001d053563	0.24215
	Zm00001d033378	Zm00001d053561	0.305756
	Zm00001d042611	Zm00001d053561	0.238242
	Zm00001d003401	Zm00001d053560	0.204233
	Zm00001d026060	Zm00001d053558	0.559286
	Zm00001d042445	Zm00001d053558	0.435282
	Zm00001d014887	Zm00001d053556	0.205379
	Zm00001d030656	Zm00001d053556	0.21435
	Zm00001d032231	Zm00001d053555	0.224666
	Zm00001d014887	Zm00001d053555	0.288606
	Zm00001d050375	Zm00001d053555	0.229167
	Zm00001d031688	Zm00001d053555	0.280623
	Zm00001d052698	Zm00001d053555	0.354221
	Zm00001d014887	Zm00001d053547	0.268103
	Zm00001d026060	Zm00001d053543	0.213423
	Zm00001d030656	Zm00001d053539	0.235336
	Zm00001d018667	Zm00001d053539	0.217794
	Zm00001d038649	Zm00001d053537	0.324132
	Zm00001d027511	Zm00001d053537	0.270539
	Zm00001d036226	Zm00001d053526	0.223021
	Zm00001d033680	Zm00001d053522	0.223996
	Zm00001d050375	Zm00001d053522	0.329359
	Zm00001d052698	Zm00001d053522	0.347216
	Zm00001d038649	Zm00001d053519	0.41436
	Zm00001d027511	Zm00001d053519	0.313279
	Zm00001d003401	Zm00001d053515	0.351423
	Zm00001d032231	Zm00001d053515	0.300055
	Zm00001d014887	Zm00001d053515	0.327916
	Zm00001d050375	Zm00001d053515	0.219815
	Zm00001d031688	Zm00001d053515	0.344418
	Zm00001d052171	Zm00001d053515	0.255762
	Zm00001d052698	Zm00001d053515	0.330216
	Zm00001d036226	Zm00001d053515	0.20734
	Zm00001d003401	Zm00001d053513	0.206517
	Zm00001d032231	Zm00001d053513	0.201769
	Zm00001d014887	Zm00001d053513	0.361402
	Zm00001d033680	Zm00001d053513	0.217313
	Zm00001d031871	Zm00001d053513	0.210168
	Zm00001d052698	Zm00001d053513	0.248078
	Zm00001d036226	Zm00001d053513	0.287025
	Zm00001d018667	Zm00001d053513	0.264737
	Zm00001d003401	Zm00001d053450	0.217895
	Zm00001d050375	Zm00001d053448	0.249532
	Zm00001d052698	Zm00001d053448	0.20674
	Zm00001d003401	Zm00001d053447	0.23894
	Zm00001d032231	Zm00001d053447	0.310695
	Zm00001d014887	Zm00001d053447	0.38082
	Zm00001d031688	Zm00001d053447	0.26233
	Zm00001d052171	Zm00001d053447	0.290364
	Zm00001d052698	Zm00001d053447	0.261531
	Zm00001d018667	Zm00001d053447	0.361801
	Zm00001d023810	Zm00001d053447	0.280055
	Zm00001d030656	Zm00001d053444	0.220724
	Zm00001d003401	Zm00001d053442	0.230863
	Zm00001d032231	Zm00001d053442	0.305483
	Zm00001d014887	Zm00001d053442	0.389228
	Zm00001d031871	Zm00001d053442	0.203973
	Zm00001d031688	Zm00001d053442	0.218371
	Zm00001d052171	Zm00001d053442	0.31394
	Zm00001d030656	Zm00001d053442	0.201852
	Zm00001d048868	Zm00001d053442	0.237991
	Zm00001d018667	Zm00001d053442	0.365367
	Zm00001d032231	Zm00001d053438	0.233468
	Zm00001d014887	Zm00001d053438	0.394566
	Zm00001d033680	Zm00001d053438	0.26838
	Zm00001d031871	Zm00001d053438	0.230816
	Zm00001d039634	Zm00001d053437	0.348991
	Zm00001d002589	Zm00001d053429	0.268848
	Zm00001d042611	Zm00001d053427	0.208786
	Zm00001d033378	Zm00001d053412	0.245515
	Zm00001d003401	Zm00001d053399	0.298993
	Zm00001d032231	Zm00001d053399	0.310449
	Zm00001d014887	Zm00001d053399	0.334661
	Zm00001d031688	Zm00001d053399	0.340492
	Zm00001d052171	Zm00001d053399	0.262186
	Zm00001d052698	Zm00001d053399	0.315888
	Zm00001d038649	Zm00001d053398	0.298704
	Zm00001d014887	Zm00001d053397	0.21849
	Zm00001d014887	Zm00001d053395	0.31842
	Zm00001d052698	Zm00001d053395	0.220986
	Zm00001d036226	Zm00001d053395	0.326895
	Zm00001d018667	Zm00001d053395	0.213946
	Zm00001d009646	Zm00001d053391	0.548877
	Zm00001d033673	Zm00001d053391	0.630978
	Zm00001d042472	Zm00001d053391	0.471138
	Zm00001d026060	Zm00001d053386	0.559286
	Zm00001d042445	Zm00001d053386	0.435282
	Zm00001d008597	Zm00001d053384	0.21437
	Zm00001d014887	Zm00001d053382	0.406787
	Zm00001d036226	Zm00001d053382	0.226459
	Zm00001d014793	Zm00001d053378	0.200029
	Zm00001d033378	Zm00001d053378	0.229074
	Zm00001d014887	Zm00001d053377	0.269805
	Zm00001d052698	Zm00001d053377	0.255199
	Zm00001d003401	Zm00001d053371	0.254748
	Zm00001d014887	Zm00001d053371	0.233532
	Zm00001d014887	Zm00001d053369	0.25343
	Zm00001d032461	Zm00001d053369	0.24912
	Zm00001d030656	Zm00001d053369	0.288417
	Zm00001d048868	Zm00001d053369	0.286626
	Zm00001d014887	Zm00001d053367	0.257292
	Zm00001d002589	Zm00001d053365	0.228509
	Zm00001d008597	Zm00001d053365	0.388228
	Zm00001d050375	Zm00001d053359	0.338155
	Zm00001d052698	Zm00001d053359	0.335293
	Zm00001d052796	Zm00001d053358	0.213113
	Zm00001d014793	Zm00001d053354	0.204233
	Zm00001d033378	Zm00001d053354	0.277208
	Zm00001d009646	Zm00001d053353	0.229072
	Zm00001d033673	Zm00001d053353	0.222988
	Zm00001d050375	Zm00001d053352	0.250262
	Zm00001d052796	Zm00001d053349	0.299395
	Zm00001d033378	Zm00001d053349	0.252358
	Zm00001d042611	Zm00001d053349	0.212773
	Zm00001d050375	Zm00001d053348	0.325102
	Zm00001d052698	Zm00001d053348	0.294053
	Zm00001d002589	Zm00001d053336	0.276073
	Zm00001d008597	Zm00001d053336	0.655831
	Zm00001d032231	Zm00001d053334	0.250269
	Zm00001d014887	Zm00001d053334	0.312773
	Zm00001d032461	Zm00001d053333	0.216281
	Zm00001d030656	Zm00001d053333	0.428949
	Zm00001d023810	Zm00001d053333	0.211386
	Zm00001d038060	Zm00001d053332	0.263396
	Zm00001d038060	Zm00001d053311	0.263396
	Zm00001d026060	Zm00001d053304	0.559286
	Zm00001d042445	Zm00001d053304	0.435282
	Zm00001d014887	Zm00001d053301	0.242017
	Zm00001d032231	Zm00001d053298	0.200939
	Zm00001d014887	Zm00001d053298	0.395701
	Zm00001d050375	Zm00001d053289	0.365682
	Zm00001d052698	Zm00001d053289	0.251431
	Zm00001d036226	Zm00001d053287	0.223126
	Zm00001d014887	Zm00001d053282	0.276694
	Zm00001d042611	Zm00001d053275	0.213408
	Zm00001d003401	Zm00001d053273	0.223838
	Zm00001d052698	Zm00001d053273	0.274459
	Zm00001d032461	Zm00001d053272	0.322732
	Zm00001d052185	Zm00001d053272	0.200881
	Zm00001d030656	Zm00001d053272	0.442019
	Zm00001d048868	Zm00001d053272	0.326957
	Zm00001d023810	Zm00001d053272	0.289397
	Zm00001d026060	Zm00001d053269	0.556248
	Zm00001d042445	Zm00001d053269	0.433276
	Zm00001d042611	Zm00001d053262	0.238073
	Zm00001d014887	Zm00001d053247	0.230995
	Zm00001d050375	Zm00001d053247	0.215686
	Zm00001d031688	Zm00001d053247	0.254517
	Zm00001d052698	Zm00001d053247	0.336781
	Zm00001d003401	Zm00001d053244	0.215282
	Zm00001d014887	Zm00001d053244	0.204789
	Zm00001d050375	Zm00001d053244	0.277974
	Zm00001d031688	Zm00001d053244	0.219694
	Zm00001d052698	Zm00001d053244	0.374859
	Zm00001d003401	Zm00001d053232	0.311584
	Zm00001d032231	Zm00001d053232	0.308115
	Zm00001d014887	Zm00001d053232	0.337499
	Zm00001d033680	Zm00001d053232	0.335876
	Zm00001d050375	Zm00001d053232	0.359683
	Zm00001d031688	Zm00001d053232	0.394569
	Zm00001d003401	Zm00001d053228	0.344966
	Zm00001d032231	Zm00001d053228	0.363281
	Zm00001d014887	Zm00001d053228	0.400446
	Zm00001d033680	Zm00001d053228	0.357533
	Zm00001d050375	Zm00001d053225	0.355652
	Zm00001d052698	Zm00001d053225	0.335526
	Zm00001d052796	Zm00001d053223	0.241554
	Zm00001d033378	Zm00001d053220	0.201586
	Zm00001d038355	Zm00001d053220	0.225949
	Zm00001d048146	Zm00001d053220	0.203505
	Zm00001d043675	Zm00001d053220	0.259808
	Zm00001d052796	Zm00001d053215	0.230532
	Zm00001d033378	Zm00001d053215	0.290456
	Zm00001d042611	Zm00001d053215	0.274473
	Zm00001d050375	Zm00001d053212	0.31104
	Zm00001d031688	Zm00001d053212	0.232332
	Zm00001d052698	Zm00001d053212	0.377163
	Zm00001d018667	Zm00001d053212	0.200413
	Zm00001d050375	Zm00001d053211	0.318494
	Zm00001d052698	Zm00001d053211	0.254479
	Zm00001d038649	Zm00001d053206	0.411796
	Zm00001d027511	Zm00001d053206	0.293244
	Zm00001d003401	Zm00001d053197	0.27437
	Zm00001d014887	Zm00001d053197	0.2237
	Zm00001d032461	Zm00001d053188	0.313277
	Zm00001d052185	Zm00001d053188	0.243818
	Zm00001d030656	Zm00001d053188	0.528897
	Zm00001d048868	Zm00001d053188	0.281444
	Zm00001d023810	Zm00001d053188	0.231278
	Zm00001d030656	Zm00001d053186	0.435856
	Zm00001d048868	Zm00001d053186	0.212339
	Zm00001d023810	Zm00001d053186	0.213235
	Zm00001d003401	Zm00001d053179	0.295536
	Zm00001d032231	Zm00001d053179	0.27981
	Zm00001d014887	Zm00001d053179	0.284998
	Zm00001d033680	Zm00001d053179	0.281426
	Zm00001d050375	Zm00001d053179	0.372067
	Zm00001d031688	Zm00001d053179	0.387836
	Zm00001d052698	Zm00001d053179	0.417065
	Zm00001d014887	Zm00001d053178	0.32453
	Zm00001d003401	Zm00001d053177	0.292918
	Zm00001d032231	Zm00001d053177	0.216221
	Zm00001d014887	Zm00001d053177	0.25535
	Zm00001d033680	Zm00001d053177	0.333842
	Zm00001d050375	Zm00001d053177	0.34726
	Zm00001d033378	Zm00001d053172	0.272588
	Zm00001d033378	Zm00001d053171	0.292504
	Zm00001d042611	Zm00001d053171	0.252515
	Zm00001d014793	Zm00001d053168	0.205232
	Zm00001d038060	Zm00001d053163	0.263396
	Zm00001d003401	Zm00001d053158	0.299616
	Zm00001d032231	Zm00001d053158	0.300953
	Zm00001d014887	Zm00001d053158	0.354688
	Zm00001d031688	Zm00001d053158	0.275526
	Zm00001d052171	Zm00001d053158	0.285259
	Zm00001d052698	Zm00001d053158	0.249364
	Zm00001d009646	Zm00001d053157	0.266947
	Zm00001d003401	Zm00001d053156	0.229279
	Zm00001d032231	Zm00001d053156	0.206266
	Zm00001d014887	Zm00001d053156	0.226388
	Zm00001d033680	Zm00001d053156	0.318017
	Zm00001d050375	Zm00001d053156	0.418589
	Zm00001d033378	Zm00001d053151	0.234264
	Zm00001d014887	Zm00001d053143	0.301144
	Zm00001d030656	Zm00001d053143	0.255222
	Zm00001d048868	Zm00001d053143	0.273478
	Zm00001d050375	Zm00001d053139	0.230987
	Zm00001d033378	Zm00001d053138	0.206779
	Zm00001d042611	Zm00001d053138	0.282663
	Zm00001d003401	Zm00001d053127	0.207171
	Zm00001d014887	Zm00001d053127	0.212837
	Zm00001d050375	Zm00001d053127	0.272766
	Zm00001d031688	Zm00001d053127	0.200741
	Zm00001d052698	Zm00001d053127	0.348032
	Zm00001d036226	Zm00001d053127	0.226767
	Zm00001d038060	Zm00001d053106	0.263396
	Zm00001d042611	Zm00001d053100	0.242283
	Zm00001d050375	Zm00001d053099	0.335855
	Zm00001d052796	Zm00001d053091	0.255152
	Zm00001d033378	Zm00001d053091	0.262752
	Zm00001d042611	Zm00001d053091	0.318003
	Zm00001d014887	Zm00001d053086	0.238592
	Zm00001d023810	Zm00001d053086	0.254975
	Zm00001d030656	Zm00001d053080	0.354531
	Zm00001d002589	Zm00001d053079	0.231221
	Zm00001d008597	Zm00001d053079	0.43486
	Zm00001d014887	Zm00001d053070	0.259317
	Zm00001d018667	Zm00001d053070	0.260582
	Zm00001d023810	Zm00001d053070	0.249514
	Zm00001d009646	Zm00001d053069	0.38166
	Zm00001d014887	Zm00001d053065	0.281869
	Zm00001d052698	Zm00001d053065	0.250466
	Zm00001d030656	Zm00001d053053	0.409771
	Zm00001d014887	Zm00001d053047	0.338414
	Zm00001d052698	Zm00001d053047	0.205785
	Zm00001d003401	Zm00001d053046	0.218658
	Zm00001d032231	Zm00001d053046	0.247802
	Zm00001d014887	Zm00001d053046	0.395728
	Zm00001d033680	Zm00001d053046	0.232728
	Zm00001d031871	Zm00001d053046	0.254425
	Zm00001d031688	Zm00001d053046	0.218042
	Zm00001d052171	Zm00001d053046	0.242976
	Zm00001d052698	Zm00001d053046	0.266159
	Zm00001d036226	Zm00001d053046	0.282548
	Zm00001d038060	Zm00001d053040	0.263396
	Zm00001d003401	Zm00001d053036	0.27486
	Zm00001d014887	Zm00001d053036	0.218448
	Zm00001d038060	Zm00001d053035	0.263396
	Zm00001d039634	Zm00001d053030	0.348991
	Zm00001d014887	Zm00001d053028	0.245311
	Zm00001d033680	Zm00001d053028	0.205247
	Zm00001d036226	Zm00001d053028	0.335007
	Zm00001d033378	Zm00001d053026	0.276019
	Zm00001d042611	Zm00001d053026	0.312815
	Zm00001d027877	Zm00001d053026	0.223089
	Zm00001d033378	Zm00001d053022	0.290233
	Zm00001d003401	Zm00001d053017	0.210406
	Zm00001d033680	Zm00001d053017	0.288521
	Zm00001d050375	Zm00001d053017	0.401691
	Zm00001d031688	Zm00001d053017	0.282061
	Zm00001d052698	Zm00001d053017	0.392731
	Zm00001d036226	Zm00001d053017	0.277011
	Zm00001d050375	Zm00001d053015	0.355724
	Zm00001d052698	Zm00001d053015	0.285869
	Zm00001d003401	Zm00001d053010	0.376703
	Zm00001d032231	Zm00001d053010	0.265986
	Zm00001d014887	Zm00001d053010	0.324774
	Zm00001d030656	Zm00001d053009	0.233149
	Zm00001d032231	Zm00001d053006	0.225528
	Zm00001d014887	Zm00001d053006	0.33547
	Zm00001d052171	Zm00001d053006	0.275495
	Zm00001d030656	Zm00001d053006	0.262338
	Zm00001d048868	Zm00001d053006	0.270338
	Zm00001d018667	Zm00001d053006	0.301014
	Zm00001d023810	Zm00001d053006	0.345055
	Zm00001d009646	Zm00001d052999	0.209983
	Zm00001d052796	Zm00001d052998	0.270166
	Zm00001d033378	Zm00001d052998	0.241317
	Zm00001d042611	Zm00001d052998	0.284444
	Zm00001d026060	Zm00001d052995	0.559286
	Zm00001d042445	Zm00001d052995	0.435282
	Zm00001d030656	Zm00001d052990	0.246185
	Zm00001d033378	Zm00001d052987	0.316767
	Zm00001d042611	Zm00001d052987	0.251229
	Zm00001d032461	Zm00001d052986	0.313277
	Zm00001d052185	Zm00001d052986	0.243818
	Zm00001d030656	Zm00001d052986	0.528897
	Zm00001d048868	Zm00001d052986	0.281444
	Zm00001d023810	Zm00001d052986	0.231278
	Zm00001d014887	Zm00001d052985	0.308293
	Zm00001d052698	Zm00001d052985	0.265042
	Zm00001d026060	Zm00001d052982	0.559286
	Zm00001d042445	Zm00001d052982	0.435282
	Zm00001d003401	Zm00001d052981	0.204633
	Zm00001d032231	Zm00001d052981	0.307767
	Zm00001d014887	Zm00001d052981	0.37607
	Zm00001d031871	Zm00001d052981	0.214571
	Zm00001d031688	Zm00001d052981	0.229394
	Zm00001d052171	Zm00001d052981	0.332621
	Zm00001d030656	Zm00001d052981	0.206138
	Zm00001d048868	Zm00001d052981	0.234568
	Zm00001d050375	Zm00001d052978	0.382531
	Zm00001d031798	Zm00001d052971	0.317374
	Zm00001d030656	Zm00001d052964	0.344401
	Zm00001d038060	Zm00001d052963	0.225707
	Zm00001d032231	Zm00001d052955	0.204248
	Zm00001d014887	Zm00001d052955	0.363523
	Zm00001d018667	Zm00001d052955	0.234953
	Zm00001d023810	Zm00001d052955	0.282142
	Zm00001d032231	Zm00001d052950	0.242599
	Zm00001d014887	Zm00001d052950	0.308946
	Zm00001d050375	Zm00001d052946	0.237202
	Zm00001d036226	Zm00001d052946	0.254806
	Zm00001d039634	Zm00001d052940	0.348991
	Zm00001d026060	Zm00001d052939	0.20813
	Zm00001d039634	Zm00001d052936	0.348991
	Zm00001d009646	Zm00001d052935	0.548877
	Zm00001d033673	Zm00001d052935	0.630978
	Zm00001d003401	Zm00001d052933	0.205713
	Zm00001d014887	Zm00001d052933	0.216979
	Zm00001d018667	Zm00001d052933	0.229269
	Zm00001d003401	Zm00001d052929	0.20696
	Zm00001d014887	Zm00001d052929	0.21112
	Zm00001d050375	Zm00001d052928	0.376485
	Zm00001d014887	Zm00001d052926	0.205962
	Zm00001d018667	Zm00001d052926	0.211659
	Zm00001d009646	Zm00001d052923	0.309728
	Zm00001d033378	Zm00001d052922	0.226879
	Zm00001d042611	Zm00001d052922	0.250731
	Zm00001d033378	Zm00001d052921	0.227075
	Zm00001d042611	Zm00001d052921	0.221494
	Zm00001d003401	Zm00001d052918	0.224056
	Zm00001d032231	Zm00001d052918	0.298653
	Zm00001d014887	Zm00001d052918	0.370827
	Zm00001d033680	Zm00001d052918	0.250898
	Zm00001d050375	Zm00001d052918	0.233188
	Zm00001d031688	Zm00001d052918	0.312608
	Zm00001d052171	Zm00001d052918	0.257601
	Zm00001d052698	Zm00001d052918	0.332804
	Zm00001d036226	Zm00001d052918	0.243486
	Zm00001d018667	Zm00001d052918	0.322001
	Zm00001d023810	Zm00001d052918	0.205747
	Zm00001d039634	Zm00001d052912	0.348991
	Zm00001d014887	Zm00001d052906	0.346493
	Zm00001d018667	Zm00001d052906	0.252411
	Zm00001d023810	Zm00001d052906	0.242326
	Zm00001d050375	Zm00001d052898	0.217106
	Zm00001d031688	Zm00001d052898	0.231959
	Zm00001d052698	Zm00001d052898	0.243836
	Zm00001d052796	Zm00001d052895	0.201418
	Zm00001d042611	Zm00001d052895	0.202243
	Zm00001d014887	Zm00001d052893	0.22207
	Zm00001d002589	Zm00001d052892	0.276073
	Zm00001d008597	Zm00001d052892	0.655831
	Zm00001d014887	Zm00001d052890	0.287478
	Zm00001d030656	Zm00001d052890	0.232834
	Zm00001d048868	Zm00001d052890	0.211816
	Zm00001d014887	Zm00001d052889	0.220875
	Zm00001d003401	Zm00001d052885	0.24987
	Zm00001d014887	Zm00001d052885	0.226417
	Zm00001d050375	Zm00001d052883	0.306519
	Zm00001d052698	Zm00001d052883	0.204637
	Zm00001d038060	Zm00001d052876	0.263396
	Zm00001d014887	Zm00001d052874	0.205978
	Zm00001d033680	Zm00001d052874	0.285591
	Zm00001d050375	Zm00001d052874	0.218148
	Zm00001d052698	Zm00001d052874	0.273106
	Zm00001d036226	Zm00001d052874	0.346192
	Zm00001d003401	Zm00001d052864	0.237362
	Zm00001d032231	Zm00001d052864	0.275692
	Zm00001d014887	Zm00001d052864	0.418816
	Zm00001d031871	Zm00001d052864	0.292123
	Zm00001d002589	Zm00001d052858	0.276073
	Zm00001d008597	Zm00001d052858	0.655831
	Zm00001d014887	Zm00001d052852	0.284456
	Zm00001d018667	Zm00001d052852	0.271187
	Zm00001d003401	Zm00001d052848	0.232662
	Zm00001d014887	Zm00001d052848	0.331325
	Zm00001d050375	Zm00001d052848	0.211571
	Zm00001d031688	Zm00001d052848	0.232335
	Zm00001d052698	Zm00001d052848	0.335208
	Zm00001d036226	Zm00001d052848	0.209487
	Zm00001d031798	Zm00001d052842	0.674537
	Zm00001d009646	Zm00001d052839	0.221191
	Zm00001d008597	Zm00001d052835	0.227573
	Zm00001d038060	Zm00001d052833	0.263396
	Zm00001d026060	Zm00001d052831	0.559286
	Zm00001d042445	Zm00001d052831	0.435282
	Zm00001d031798	Zm00001d052830	0.668722
	Zm00001d009646	Zm00001d052828	0.548877
	Zm00001d033673	Zm00001d052828	0.630978
	Zm00001d050375	Zm00001d052827	0.282909
	Zm00001d031798	Zm00001d052827	0.208163
	Zm00001d032231	Zm00001d052819	0.243507
	Zm00001d014887	Zm00001d052819	0.413465
	Zm00001d033680	Zm00001d052819	0.219376
	Zm00001d031871	Zm00001d052819	0.215456
	Zm00001d009646	Zm00001d052813	0.251617
	Zm00001d033673	Zm00001d052813	0.234857
	Zm00001d052796	Zm00001d052810	0.316341
	Zm00001d033378	Zm00001d052810	0.266193
	Zm00001d042611	Zm00001d052810	0.308567
	Zm00001d027877	Zm00001d052810	0.2154
	Zm00001d050375	Zm00001d052804	0.255869
	Zm00001d028325	Zm00001d052804	0.251665
	Zm00001d033378	Zm00001d052803	0.214654
	Zm00001d014887	Zm00001d052798	0.358509
	Zm00001d030725	Zm00001d052796	0.254569
	Zm00001d033210	Zm00001d052796	0.220918
	Zm00001d036904	Zm00001d052796	0.269261
	Zm00001d053593	Zm00001d052796	0.335736
	Zm00001d010534	Zm00001d052796	0.299422
	Zm00001d004700	Zm00001d052796	0.220922
	Zm00001d014032	Zm00001d052796	0.245156
	Zm00001d036480	Zm00001d052796	0.24376
	Zm00001d038718	Zm00001d052796	0.23863
	Zm00001d048178	Zm00001d052796	0.223106
	Zm00001d032313	Zm00001d052796	0.233933
	Zm00001d044228	Zm00001d052796	0.272744
	Zm00001d034505	Zm00001d052796	0.242146
	Zm00001d039350	Zm00001d052796	0.273708
	Zm00001d011487	Zm00001d052796	0.200331
	Zm00001d025170	Zm00001d052796	0.268855
	Zm00001d029963	Zm00001d052796	0.299532
	Zm00001d045706	Zm00001d052796	0.208144
	Zm00001d027731	Zm00001d052796	0.237671
	Zm00001d026458	Zm00001d052796	0.210916
	Zm00001d015504	Zm00001d052796	0.319373
	Zm00001d028360	Zm00001d052796	0.222976
	Zm00001d040360	Zm00001d052796	0.220508
	Zm00001d052093	Zm00001d052796	0.246495
	Zm00001d037381	Zm00001d052796	0.207897
	Zm00001d020003	Zm00001d052796	0.209003
	Zm00001d047992	Zm00001d052796	0.256678
	Zm00001d018445	Zm00001d052796	0.307346
	Zm00001d007215	Zm00001d052796	0.287322
	Zm00001d026312	Zm00001d052796	0.203384
	Zm00001d041322	Zm00001d052796	0.218276
	Zm00001d038376	Zm00001d052796	0.261311
	Zm00001d044510	Zm00001d052796	0.269742
	Zm00001d052078	Zm00001d052796	0.231064
	Zm00001d014897	Zm00001d052796	0.236332
	Zm00001d035519	Zm00001d052796	0.241417
	Zm00001d022088	Zm00001d052796	0.314881
	Zm00001d049916	Zm00001d052796	0.215875
	Zm00001d032955	Zm00001d052796	0.25112
	Zm00001d052229	Zm00001d052796	0.219812
	Zm00001d047761	Zm00001d052796	0.232209
	Zm00001d039624	Zm00001d052796	0.257424
	Zm00001d021802	Zm00001d052796	0.257865
	Zm00001d014972	Zm00001d052796	0.207299
	Zm00001d006251	Zm00001d052796	0.221054
	Zm00001d050375	Zm00001d052788	0.288844
	Zm00001d052698	Zm00001d052788	0.229738
	Zm00001d052796	Zm00001d052785	0.262146
	Zm00001d033378	Zm00001d052785	0.218481
	Zm00001d042611	Zm00001d052785	0.302441
	Zm00001d050375	Zm00001d052784	0.306519
	Zm00001d052698	Zm00001d052784	0.204637
	Zm00001d003401	Zm00001d052783	0.257805
	Zm00001d032231	Zm00001d052783	0.230266
	Zm00001d014887	Zm00001d052783	0.312619
	Zm00001d033680	Zm00001d052783	0.361153
	Zm00001d050375	Zm00001d052783	0.259061
	Zm00001d031688	Zm00001d052783	0.254385
	Zm00001d052698	Zm00001d052783	0.329749
	Zm00001d036226	Zm00001d052783	0.398637
	Zm00001d018667	Zm00001d052783	0.247211
	Zm00001d033378	Zm00001d052781	0.267833
	Zm00001d042611	Zm00001d052781	0.249177
	Zm00001d014887	Zm00001d052779	0.26048
	Zm00001d050375	Zm00001d052777	0.323586
	Zm00001d052698	Zm00001d052777	0.21892
	Zm00001d032461	Zm00001d052775	0.313277
	Zm00001d052185	Zm00001d052775	0.243818
	Zm00001d030656	Zm00001d052775	0.528897
	Zm00001d048868	Zm00001d052775	0.281444
	Zm00001d023810	Zm00001d052775	0.231278
	Zm00001d050375	Zm00001d052773	0.227699
	Zm00001d014887	Zm00001d052770	0.29513
	Zm00001d036226	Zm00001d052770	0.315499
	Zm00001d003401	Zm00001d052767	0.309386
	Zm00001d032231	Zm00001d052767	0.322324
	Zm00001d014887	Zm00001d052767	0.366048
	Zm00001d033680	Zm00001d052767	0.382091
	Zm00001d031871	Zm00001d052767	0.21651
	Zm00001d050375	Zm00001d052767	0.351496
	Zm00001d031688	Zm00001d052767	0.381389
	Zm00001d052171	Zm00001d052767	0.252442
	Zm00001d052796	Zm00001d052759	0.294822
	Zm00001d033378	Zm00001d052759	0.243385
	Zm00001d042611	Zm00001d052759	0.317968
	Zm00001d027877	Zm00001d052759	0.238585
	Zm00001d050899	Zm00001d052759	0.205925
	Zm00001d003401	Zm00001d052758	0.311514
	Zm00001d032231	Zm00001d052758	0.261851
	Zm00001d014887	Zm00001d052758	0.290406
	Zm00001d033680	Zm00001d052758	0.200536
	Zm00001d050375	Zm00001d052758	0.278368
	Zm00001d031688	Zm00001d052758	0.341307
	Zm00001d003401	Zm00001d052749	0.362129
	Zm00001d032231	Zm00001d052749	0.382178
	Zm00001d014887	Zm00001d052749	0.444406
	Zm00001d033680	Zm00001d052749	0.261925
	Zm00001d031871	Zm00001d052749	0.298118
	Zm00001d031688	Zm00001d052749	0.340062
	Zm00001d052171	Zm00001d052749	0.371029
	Zm00001d052698	Zm00001d052749	0.324608
	Zm00001d036226	Zm00001d052749	0.317032
	Zm00001d032461	Zm00001d052748	0.223754
	Zm00001d009646	Zm00001d052745	0.548877
	Zm00001d033673	Zm00001d052745	0.630978
	Zm00001d009646	Zm00001d052744	0.366386
	Zm00001d003401	Zm00001d052741	0.337523
	Zm00001d032231	Zm00001d052741	0.355234
	Zm00001d014887	Zm00001d052741	0.421152
	Zm00001d033680	Zm00001d052741	0.212123
	Zm00001d031871	Zm00001d052741	0.291537
	Zm00001d031688	Zm00001d052741	0.298114
	Zm00001d052171	Zm00001d052741	0.360669
	Zm00001d052698	Zm00001d052741	0.271142
	Zm00001d002589	Zm00001d052740	0.276073
	Zm00001d008597	Zm00001d052740	0.655831
	Zm00001d052796	Zm00001d052726	0.234023
	Zm00001d033378	Zm00001d052726	0.222891
	Zm00001d042611	Zm00001d052726	0.209597
	Zm00001d014887	Zm00001d052723	0.263177
	Zm00001d050375	Zm00001d052723	0.229183
	Zm00001d031688	Zm00001d052723	0.259207
	Zm00001d052698	Zm00001d052723	0.360539
	Zm00001d042611	Zm00001d052719	0.25464
	Zm00001d003401	Zm00001d052718	0.331326
	Zm00001d032231	Zm00001d052718	0.224265
	Zm00001d014887	Zm00001d052718	0.312627
	Zm00001d009646	Zm00001d052717	0.360518
	Zm00001d033378	Zm00001d052715	0.228047
	Zm00001d043675	Zm00001d052715	0.226131
	Zm00001d038060	Zm00001d052706	0.263396
	Zm00001d014887	Zm00001d052702	0.215243
	Zm00001d033680	Zm00001d052702	0.216634
	Zm00001d050375	Zm00001d052702	0.269717
	Zm00001d052698	Zm00001d052702	0.299058
	Zm00001d050375	Zm00001d052700	0.254125
	Zm00001d033850	Zm00001d052698	0.296033
	Zm00001d004843	Zm00001d052698	0.211577
	Zm00001d019191	Zm00001d052698	0.357947
	Zm00001d035156	Zm00001d052698	0.259168
	Zm00001d021850	Zm00001d052698	0.248174
	Zm00001d045323	Zm00001d052698	0.306945
	Zm00001d013159	Zm00001d052698	0.265786
	Zm00001d047253	Zm00001d052698	0.435514
	Zm00001d010614	Zm00001d052698	0.23349
	Zm00001d036213	Zm00001d052698	0.404998
	Zm00001d029527	Zm00001d052698	0.349314
	Zm00001d023344	Zm00001d052698	0.301639
	Zm00001d024518	Zm00001d052698	0.391508
	Zm00001d014772	Zm00001d052698	0.392985
	Zm00001d028653	Zm00001d052698	0.301017
	Zm00001d034072	Zm00001d052698	0.208982
	Zm00001d016864	Zm00001d052698	0.265339
	Zm00001d037873	Zm00001d052698	0.311639
	Zm00001d003401	Zm00001d052698	0.261746
	Zm00001d012966	Zm00001d052698	0.217843
	Zm00001d035037	Zm00001d052698	0.385144
	Zm00001d015431	Zm00001d052698	0.37259
	Zm00001d045152	Zm00001d052698	0.325493
	Zm00001d018134	Zm00001d052698	0.224207
	Zm00001d031825	Zm00001d052698	0.434339
	Zm00001d015376	Zm00001d052698	0.309093
	Zm00001d018641	Zm00001d052698	0.273466
	Zm00001d034218	Zm00001d052698	0.352234
	Zm00001d021421	Zm00001d052698	0.379885
	Zm00001d004821	Zm00001d052698	0.238527
	Zm00001d016733	Zm00001d052698	0.289411
	Zm00001d033559	Zm00001d052698	0.329942
	Zm00001d009567	Zm00001d052698	0.213473
	Zm00001d037877	Zm00001d052698	0.200377
	Zm00001d037018	Zm00001d052698	0.275011
	Zm00001d020201	Zm00001d052698	0.26407
	Zm00001d047757	Zm00001d052698	0.225998
	Zm00001d047797	Zm00001d052698	0.267531
	Zm00001d049409	Zm00001d052698	0.284521
	Zm00001d039091	Zm00001d052698	0.346766
	Zm00001d005472	Zm00001d052698	0.254578
	Zm00001d006213	Zm00001d052698	0.212064
	Zm00001d017956	Zm00001d052698	0.276074
	Zm00001d014417	Zm00001d052698	0.337849
	BGI_novel_G000130	Zm00001d052698	0.256943
	Zm00001d033128	Zm00001d052698	0.271457
	Zm00001d012741	Zm00001d052698	0.28638
	Zm00001d039090	Zm00001d052698	0.366278
	Zm00001d038374	Zm00001d052698	0.232
	Zm00001d029365	Zm00001d052698	0.280221
	Zm00001d032231	Zm00001d052698	0.254487
	Zm00001d029899	Zm00001d052698	0.216583
	Zm00001d042216	Zm00001d052698	0.264471
	Zm00001d030617	Zm00001d052698	0.294082
	Zm00001d032070	Zm00001d052698	0.32792
	Zm00001d036565	Zm00001d052698	0.359556
	Zm00001d013007	Zm00001d052698	0.383078
	Zm00001d005250	Zm00001d052698	0.24468
	Zm00001d014887	Zm00001d052698	0.258443
	Zm00001d046136	Zm00001d052698	0.210875
	Zm00001d026599	Zm00001d052698	0.238077
	Zm00001d011036	Zm00001d052698	0.310368
	Zm00001d053010	Zm00001d052698	0.306357
	Zm00001d019149	Zm00001d052698	0.287104
	Zm00001d032695	Zm00001d052698	0.391035
	Zm00001d042453	Zm00001d052698	0.43795
	Zm00001d035720	Zm00001d052698	0.374767
	Zm00001d028918	Zm00001d052698	0.278433
	Zm00001d045431	Zm00001d052698	0.396564
	Zm00001d013785	Zm00001d052698	0.349133
	Zm00001d017857	Zm00001d052698	0.403653
	Zm00001d034059	Zm00001d052698	0.207035
	Zm00001d039733	Zm00001d052698	0.264761
	Zm00001d009000	Zm00001d052698	0.227546
	Zm00001d049674	Zm00001d052698	0.233217
	Zm00001d033531	Zm00001d052698	0.236164
	Zm00001d025913	Zm00001d052698	0.254575
	Zm00001d007011	Zm00001d052698	0.339811
	Zm00001d019283	Zm00001d052698	0.34339
	Zm00001d035095	Zm00001d052698	0.278342
	Zm00001d049666	Zm00001d052698	0.269812
	Zm00001d052224	Zm00001d052698	0.270323
	Zm00001d053055	Zm00001d052698	0.225756
	Zm00001d034602	Zm00001d052698	0.205879
	Zm00001d046336	Zm00001d052698	0.208077
	Zm00001d018090	Zm00001d052698	0.333086
	Zm00001d021231	Zm00001d052698	0.243794
	Zm00001d012469	Zm00001d052698	0.326428
	Zm00001d018631	Zm00001d052698	0.374348
	Zm00001d033535	Zm00001d052698	0.393444
	Zm00001d052718	Zm00001d052698	0.267685
	Zm00001d025339	Zm00001d052698	0.389316
	Zm00001d022505	Zm00001d052698	0.268505
	Zm00001d035201	Zm00001d052698	0.294523
	Zm00001d034049	Zm00001d052698	0.379114
	Zm00001d047788	Zm00001d052698	0.25232
	Zm00001d025305	Zm00001d052698	0.283831
	Zm00001d022438	Zm00001d052698	0.378625
	Zm00001d051685	Zm00001d052698	0.25137
	Zm00001d006439	Zm00001d052698	0.340931
	Zm00001d014732	Zm00001d052698	0.434755
	Zm00001d031556	Zm00001d052698	0.384742
	Zm00001d011314	Zm00001d052698	0.209111
	Zm00001d051001	Zm00001d052698	0.404618
	Zm00001d041186	Zm00001d052698	0.222025
	Zm00001d024511	Zm00001d052698	0.271435
	Zm00001d023950	Zm00001d052698	0.224718
	Zm00001d033680	Zm00001d052698	0.295275
	Zm00001d023856	Zm00001d052698	0.201242
	Zm00001d010650	Zm00001d052698	0.407949
	Zm00001d013034	Zm00001d052698	0.38269
	Zm00001d009653	Zm00001d052698	0.252407
	Zm00001d009579	Zm00001d052698	0.284039
	Zm00001d038508	Zm00001d052698	0.407375
	Zm00001d022005	Zm00001d052698	0.34831
	Zm00001d014355	Zm00001d052698	0.262568
	Zm00001d038929	Zm00001d052698	0.441252
	Zm00001d038543	Zm00001d052698	0.284311
	Zm00001d041882	Zm00001d052698	0.4406
	Zm00001d019045	Zm00001d052698	0.312482
	Zm00001d037540	Zm00001d052698	0.359379
	Zm00001d032760	Zm00001d052698	0.210525
	Zm00001d024531	Zm00001d052698	0.299706
	Zm00001d044441	Zm00001d052698	0.329523
	Zm00001d021375	Zm00001d052698	0.237653
	Zm00001d053228	Zm00001d052698	0.429302
	Zm00001d045315	Zm00001d052698	0.356236
	Zm00001d013245	Zm00001d052698	0.235672
	Zm00001d000300	Zm00001d052698	0.368849
	Zm00001d038380	Zm00001d052698	0.263499
	Zm00001d006309	Zm00001d052698	0.375744
	Zm00001d025241	Zm00001d052698	0.244529
	Zm00001d038839	Zm00001d052698	0.238636
	Zm00001d025413	Zm00001d052698	0.358093
	Zm00001d049815	Zm00001d052698	0.229414
	Zm00001d030138	Zm00001d052698	0.404151
	Zm00001d044315	Zm00001d052698	0.376438
	Zm00001d033174	Zm00001d052698	0.396658
	Zm00001d035702	Zm00001d052698	0.223343
	Zm00001d049552	Zm00001d052698	0.340392
	Zm00001d030691	Zm00001d052698	0.293538
	Zm00001d043070	Zm00001d052698	0.219061
	Zm00001d034479	Zm00001d052698	0.240489
	Zm00001d031849	Zm00001d052698	0.217882
	Zm00001d045685	Zm00001d052698	0.238703
	Zm00001d026436	Zm00001d052698	0.352818
	Zm00001d034064	Zm00001d052698	0.275945
	Zm00001d003379	Zm00001d052698	0.360542
	Zm00001d035925	Zm00001d052698	0.424587
	Zm00001d005023	Zm00001d052698	0.272283
	Zm00001d007010	Zm00001d052698	0.313873
	Zm00001d019597	Zm00001d052698	0.336879
	Zm00001d049510	Zm00001d052698	0.387048
	Zm00001d034807	Zm00001d052698	0.342269
	Zm00001d005454	Zm00001d052698	0.247981
	Zm00001d008993	Zm00001d052698	0.341788
	Zm00001d003896	Zm00001d052698	0.250524
	Zm00001d034770	Zm00001d052698	0.308951
	Zm00001d021891	Zm00001d052698	0.245018
	Zm00001d050375	Zm00001d052698	0.382466
	Zm00001d021422	Zm00001d052698	0.299465
	Zm00001d044664	Zm00001d052698	0.295445
	Zm00001d035616	Zm00001d052698	0.349868
	Zm00001d027389	Zm00001d052698	0.346464
	Zm00001d039089	Zm00001d052698	0.394413
	Zm00001d023994	Zm00001d052698	0.244523
	Zm00001d046697	Zm00001d052698	0.26801
	Zm00001d016200	Zm00001d052698	0.214525
	Zm00001d027540	Zm00001d052698	0.223152
	Zm00001d047608	Zm00001d052698	0.311456
	Zm00001d043551	Zm00001d052698	0.307473
	Zm00001d047787	Zm00001d052698	0.247379
	Zm00001d048021	Zm00001d052698	0.341782
	Zm00001d025801	Zm00001d052698	0.30935
	Zm00001d027411	Zm00001d052698	0.381489
	Zm00001d024963	Zm00001d052698	0.334129
	Zm00001d048368	Zm00001d052698	0.255281
	Zm00001d034761	Zm00001d052698	0.368164
	Zm00001d008669	Zm00001d052698	0.304569
	Zm00001d044246	Zm00001d052698	0.322805
	Zm00001d034373	Zm00001d052698	0.211719
	Zm00001d027493	Zm00001d052698	0.315993
	Zm00001d002094	Zm00001d052698	0.373814
	Zm00001d053636	Zm00001d052698	0.366164
	Zm00001d020930	Zm00001d052698	0.27669
	Zm00001d009161	Zm00001d052698	0.340836
	Zm00001d018389	Zm00001d052698	0.364354
	Zm00001d038931	Zm00001d052698	0.215805
	Zm00001d026283	Zm00001d052698	0.366153
	Zm00001d020786	Zm00001d052698	0.305004
	Zm00001d037905	Zm00001d052698	0.389763
	Zm00001d031136	Zm00001d052698	0.203569
	Zm00001d032019	Zm00001d052698	0.360081
	Zm00001d037211	Zm00001d052698	0.262988
	Zm00001d003857	Zm00001d052698	0.35769
	Zm00001d051595	Zm00001d052698	0.414814
	Zm00001d009870	Zm00001d052698	0.211392
	Zm00001d031908	Zm00001d052698	0.230981
	Zm00001d018214	Zm00001d052698	0.344639
	Zm00001d045000	Zm00001d052698	0.28979
	Zm00001d028348	Zm00001d052698	0.341695
	Zm00001d006555	Zm00001d052698	0.229747
	Zm00001d031975	Zm00001d052698	0.349752
	Zm00001d047697	Zm00001d052698	0.220828
	Zm00001d054043	Zm00001d052698	0.399856
	Zm00001d017847	Zm00001d052698	0.366017
	Zm00001d052108	Zm00001d052698	0.358705
	Zm00001d050196	Zm00001d052698	0.303916
	Zm00001d048204	Zm00001d052698	0.304758
	Zm00001d039079	Zm00001d052698	0.307698
	Zm00001d039010	Zm00001d052698	0.378947
	Zm00001d007819	Zm00001d052698	0.28785
	Zm00001d025993	Zm00001d052698	0.287816
	Zm00001d026214	Zm00001d052698	0.31706
	Zm00001d048091	Zm00001d052698	0.412929
	Zm00001d028359	Zm00001d052698	0.393257
	Zm00001d022546	Zm00001d052698	0.366618
	Zm00001d002064	Zm00001d052698	0.340065
	Zm00001d037485	Zm00001d052698	0.272606
	Zm00001d005695	Zm00001d052698	0.387564
	Zm00001d014898	Zm00001d052698	0.389857
	Zm00001d045448	Zm00001d052698	0.30215
	Zm00001d037636	Zm00001d052698	0.403586
	Zm00001d011236	Zm00001d052698	0.380315
	Zm00001d019317	Zm00001d052698	0.389298
	Zm00001d040515	Zm00001d052698	0.413912
	Zm00001d026160	Zm00001d052698	0.399691
	Zm00001d040399	Zm00001d052698	0.36804
	Zm00001d011321	Zm00001d052698	0.283279
	Zm00001d038699	Zm00001d052698	0.266753
	Zm00001d036626	Zm00001d052698	0.395709
	Zm00001d037886	Zm00001d052698	0.235843
	Zm00001d031986	Zm00001d052698	0.331456
	Zm00001d028550	Zm00001d052698	0.281021
	Zm00001d001771	Zm00001d052698	0.207206
	Zm00001d014993	Zm00001d052698	0.397129
	Zm00001d030014	Zm00001d052698	0.315328
	Zm00001d012578	Zm00001d052698	0.257818
	Zm00001d044754	Zm00001d052698	0.409516
	Zm00001d033147	Zm00001d052698	0.312227
	Zm00001d013428	Zm00001d052698	0.407313
	Zm00001d003879	Zm00001d052698	0.323441
	Zm00001d033368	Zm00001d052698	0.300179
	Zm00001d028755	Zm00001d052698	0.397491
	Zm00001d039379	Zm00001d052698	0.227387
	Zm00001d012439	Zm00001d052698	0.345
	Zm00001d044445	Zm00001d052698	0.333996
	Zm00001d017454	Zm00001d052698	0.343672
	Zm00001d050100	Zm00001d052698	0.239723
	Zm00001d002859	Zm00001d052698	0.283381
	Zm00001d041568	Zm00001d052698	0.264669
	Zm00001d026286	Zm00001d052698	0.255863
	Zm00001d006100	Zm00001d052698	0.318259
	Zm00001d006287	Zm00001d052698	0.243379
	Zm00001d018957	Zm00001d052698	0.256014
	Zm00001d009488	Zm00001d052698	0.435938
	Zm00001d047119	Zm00001d052698	0.233387
	Zm00001d028426	Zm00001d052698	0.3128
	Zm00001d051981	Zm00001d052698	0.338021
	Zm00001d005019	Zm00001d052698	0.399845
	Zm00001d037751	Zm00001d052698	0.398935
	Zm00001d049348	Zm00001d052698	0.32706
	Zm00001d015180	Zm00001d052698	0.215985
	Zm00001d000021	Zm00001d052698	0.285358
	Zm00001d001999	Zm00001d052698	0.212304
	Zm00001d034609	Zm00001d052698	0.355618
	Zm00001d039856	Zm00001d052698	0.382843
	Zm00001d054065	Zm00001d052698	0.273374
	Zm00001d026642	Zm00001d052698	0.21399
	Zm00001d053899	Zm00001d052698	0.421534
	Zm00001d035948	Zm00001d052698	0.361526
	Zm00001d007824	Zm00001d052698	0.236854
	Zm00001d006388	Zm00001d052698	0.237179
	Zm00001d018410	Zm00001d052698	0.344502
	Zm00001d051543	Zm00001d052698	0.393508
	Zm00001d015426	Zm00001d052698	0.38916
	Zm00001d053632	Zm00001d052698	0.403308
	Zm00001d024242	Zm00001d052698	0.312191
	Zm00001d053371	Zm00001d052698	0.245855
	Zm00001d053177	Zm00001d052698	0.384431
	Zm00001d037111	Zm00001d052698	0.27364
	Zm00001d025240	Zm00001d052698	0.352598
	Zm00001d033979	Zm00001d052698	0.241792
	Zm00001d034855	Zm00001d052698	0.287944
	Zm00001d050191	Zm00001d052698	0.290365
	Zm00001d018183	Zm00001d052698	0.231755
	Zm00001d028948	Zm00001d052698	0.243841
	Zm00001d006623	Zm00001d052698	0.312663
	Zm00001d011055	Zm00001d052698	0.35858
	Zm00001d045555	Zm00001d052698	0.324951
	Zm00001d012513	Zm00001d052698	0.317055
	Zm00001d012276	Zm00001d052698	0.209871
	Zm00001d051803	Zm00001d052698	0.237828
	Zm00001d005791	Zm00001d052698	0.257992
	Zm00001d014563	Zm00001d052698	0.231067
	Zm00001d034528	Zm00001d052698	0.273054
	Zm00001d042084	Zm00001d052698	0.380483
	Zm00001d013612	Zm00001d052698	0.270864
	Zm00001d002366	Zm00001d052698	0.334512
	Zm00001d020175	Zm00001d052698	0.348372
	Zm00001d022324	Zm00001d052698	0.337961
	Zm00001d044459	Zm00001d052698	0.311345
	Zm00001d041569	Zm00001d052698	0.315565
	Zm00001d035054	Zm00001d052698	0.381509
	Zm00001d008278	Zm00001d052698	0.395259
	Zm00001d053825	Zm00001d052698	0.281659
	Zm00001d035492	Zm00001d052698	0.296871
	Zm00001d024364	Zm00001d052698	0.21393
	Zm00001d043615	Zm00001d052698	0.382637
	Zm00001d012776	Zm00001d052698	0.288515
	Zm00001d051478	Zm00001d052698	0.265245
	Zm00001d007810	Zm00001d052698	0.380779
	Zm00001d002066	Zm00001d052698	0.2696
	Zm00001d028412	Zm00001d052698	0.234996
	Zm00001d030346	Zm00001d052698	0.360041
	BGI_novel_G000634	Zm00001d052698	0.375464
	Zm00001d048054	Zm00001d052698	0.252846
	Zm00001d048256	Zm00001d052698	0.424114
	Zm00001d009795	Zm00001d052698	0.26278
	Zm00001d051336	Zm00001d052698	0.256374
	Zm00001d013300	Zm00001d052698	0.27316
	BGI_novel_G000025	Zm00001d052698	0.353214
	Zm00001d020510	Zm00001d052698	0.207016
	Zm00001d027896	Zm00001d052698	0.320516
	Zm00001d019186	Zm00001d052698	0.331472
	Zm00001d036403	Zm00001d052698	0.244796
	Zm00001d025132	Zm00001d052698	0.277761
	Zm00001d025619	Zm00001d052698	0.245259
	Zm00001d011330	Zm00001d052698	0.414464
	Zm00001d009417	Zm00001d052698	0.314277
	Zm00001d029747	Zm00001d052698	0.34869
	Zm00001d018112	Zm00001d052698	0.287115
	Zm00001d036442	Zm00001d052698	0.330064
	Zm00001d039842	Zm00001d052698	0.323086
	Zm00001d025951	Zm00001d052698	0.360604
	Zm00001d053156	Zm00001d052698	0.400856
	Zm00001d053671	Zm00001d052698	0.206912
	Zm00001d045076	Zm00001d052698	0.253267
	Zm00001d028436	Zm00001d052698	0.225758
	Zm00001d012992	Zm00001d052698	0.287835
	Zm00001d028773	Zm00001d052698	0.267972
	Zm00001d031740	Zm00001d052698	0.220149
	Zm00001d046118	Zm00001d052698	0.236604
	Zm00001d013156	Zm00001d052698	0.211656
	Zm00001d013751	Zm00001d052698	0.43033
	Zm00001d017830	Zm00001d052698	0.395438
	Zm00001d036018	Zm00001d052698	0.410434
	Zm00001d023542	Zm00001d052698	0.380381
	Zm00001d040803	Zm00001d052698	0.339132
	Zm00001d047477	Zm00001d052698	0.408313
	Zm00001d028170	Zm00001d052698	0.265483
	Zm00001d034893	Zm00001d052698	0.354455
	Zm00001d047910	Zm00001d052698	0.330111
	Zm00001d046593	Zm00001d052698	0.274806
	Zm00001d012423	Zm00001d052698	0.265661
	Zm00001d011278	Zm00001d052698	0.405788
	Zm00001d002546	Zm00001d052698	0.231124
	Zm00001d038623	Zm00001d052698	0.380771
	Zm00001d036108	Zm00001d052698	0.308167
	Zm00001d040721	Zm00001d052698	0.34785
	Zm00001d017047	Zm00001d052698	0.276701
	Zm00001d000379	Zm00001d052698	0.280457
	Zm00001d018001	Zm00001d052698	0.219081
	Zm00001d018403	Zm00001d052698	0.314723
	Zm00001d045497	Zm00001d052698	0.370774
	Zm00001d010251	Zm00001d052698	0.39076
	Zm00001d007045	Zm00001d052698	0.282105
	Zm00001d042398	Zm00001d052698	0.26204
	Zm00001d047911	Zm00001d052698	0.355535
	Zm00001d012827	Zm00001d052698	0.234181
	Zm00001d031525	Zm00001d052698	0.280091
	Zm00001d026370	Zm00001d052698	0.224748
	Zm00001d021554	Zm00001d052698	0.376004
	Zm00001d050384	Zm00001d052698	0.332635
	Zm00001d052416	Zm00001d052698	0.342957
	Zm00001d036031	Zm00001d052698	0.323157
	Zm00001d022258	Zm00001d052698	0.417509
	Zm00001d051055	Zm00001d052698	0.295125
	Zm00001d006651	Zm00001d052698	0.203715
	Zm00001d012598	Zm00001d052698	0.408729
	Zm00001d010872	Zm00001d052698	0.347035
	Zm00001d027539	Zm00001d052698	0.206503
	Zm00001d010975	Zm00001d052698	0.264603
	Zm00001d002543	Zm00001d052698	0.267252
	Zm00001d045146	Zm00001d052698	0.249956
	Zm00001d048102	Zm00001d052698	0.407396
	Zm00001d045482	Zm00001d052698	0.409165
	Zm00001d050606	Zm00001d052698	0.247405
	Zm00001d043086	Zm00001d052698	0.39799
	Zm00001d001979	Zm00001d052698	0.295145
	Zm00001d050696	Zm00001d052698	0.381959
	Zm00001d042730	Zm00001d052698	0.253324
	Zm00001d048053	Zm00001d052698	0.398527
	Zm00001d037505	Zm00001d052698	0.313402
	Zm00001d014082	Zm00001d052698	0.240756
	Zm00001d050921	Zm00001d052698	0.429014
	Zm00001d010491	Zm00001d052698	0.401902
	Zm00001d029393	Zm00001d052698	0.350704
	Zm00001d045568	Zm00001d052698	0.264507
	Zm00001d036568	Zm00001d052698	0.314978
	Zm00001d034337	Zm00001d052698	0.409741
	Zm00001d038562	Zm00001d052698	0.207616
	Zm00001d025286	Zm00001d052698	0.235546
	Zm00001d003493	Zm00001d052698	0.275791
	Zm00001d006049	Zm00001d052698	0.373047
	Zm00001d027996	Zm00001d052698	0.237614
	Zm00001d043113	Zm00001d052698	0.329577
	Zm00001d012837	Zm00001d052698	0.257214
	Zm00001d033194	Zm00001d052698	0.209352
	Zm00001d003429	Zm00001d052698	0.222523
	Zm00001d006777	Zm00001d052698	0.212413
	Zm00001d040766	Zm00001d052698	0.389424
	Zm00001d021813	Zm00001d052698	0.211519
	Zm00001d007316	Zm00001d052698	0.391042
	Zm00001d021721	Zm00001d052698	0.361219
	Zm00001d004070	Zm00001d052698	0.221303
	Zm00001d043098	Zm00001d052698	0.273071
	Zm00001d018479	Zm00001d052698	0.343024
	Zm00001d023590	Zm00001d052698	0.342017
	Zm00001d003062	Zm00001d052698	0.291811
	Zm00001d018350	Zm00001d052698	0.243215
	Zm00001d011197	Zm00001d052698	0.304268
	Zm00001d039330	Zm00001d052698	0.292947
	Zm00001d006725	Zm00001d052698	0.372777
	Zm00001d052308	Zm00001d052698	0.371821
	Zm00001d042107	Zm00001d052698	0.322635
	Zm00001d041112	Zm00001d052698	0.346645
	Zm00001d036570	Zm00001d052698	0.382801
	Zm00001d037004	Zm00001d052698	0.290502
	Zm00001d011854	Zm00001d052698	0.407358
	Zm00001d048491	Zm00001d052698	0.279174
	Zm00001d050153	Zm00001d052698	0.341594
	Zm00001d016166	Zm00001d052698	0.235484
	Zm00001d050920	Zm00001d052698	0.222749
	Zm00001d053983	Zm00001d052698	0.38724
	Zm00001d005027	Zm00001d052698	0.275996
	Zm00001d008642	Zm00001d052698	0.343903
	Zm00001d032819	Zm00001d052698	0.293818
	Zm00001d010421	Zm00001d052698	0.375053
	Zm00001d043929	Zm00001d052698	0.370824
	Zm00001d050430	Zm00001d052698	0.307702
	Zm00001d018781	Zm00001d052698	0.200985
	Zm00001d051951	Zm00001d052698	0.308657
	Zm00001d013673	Zm00001d052698	0.354956
	Zm00001d040650	Zm00001d052698	0.32242
	Zm00001d031988	Zm00001d052698	0.309028
	Zm00001d042950	Zm00001d052698	0.265903
	Zm00001d010603	Zm00001d052698	0.411417
	Zm00001d034546	Zm00001d052698	0.296608
	Zm00001d020669	Zm00001d052698	0.289319
	Zm00001d030045	Zm00001d052698	0.279201
	Zm00001d045578	Zm00001d052698	0.289682
	Zm00001d021332	Zm00001d052698	0.205723
	Zm00001d008218	Zm00001d052698	0.301348
	Zm00001d016059	Zm00001d052698	0.345324
	Zm00001d039316	Zm00001d052698	0.380874
	Zm00001d021551	Zm00001d052698	0.316311
	Zm00001d015121	Zm00001d052698	0.335334
	Zm00001d048585	Zm00001d052698	0.295245
	Zm00001d033790	Zm00001d052698	0.381186
	Zm00001d049545	Zm00001d052698	0.273681
	Zm00001d028189	Zm00001d052698	0.211686
	Zm00001d042641	Zm00001d052698	0.204863
	Zm00001d022604	Zm00001d052698	0.362227
	Zm00001d038262	Zm00001d052698	0.24617
	Zm00001d011286	Zm00001d052698	0.293602
	Zm00001d002105	Zm00001d052698	0.389658
	Zm00001d017125	Zm00001d052698	0.232256
	Zm00001d034244	Zm00001d052698	0.207065
	Zm00001d016722	Zm00001d052698	0.406129
	Zm00001d008305	Zm00001d052698	0.253799
	Zm00001d019670	Zm00001d052698	0.284824
	Zm00001d013038	Zm00001d052698	0.204056
	Zm00001d028522	Zm00001d052698	0.328357
	Zm00001d038923	Zm00001d052698	0.378263
	Zm00001d039670	Zm00001d052698	0.333819
	Zm00001d003104	Zm00001d052698	0.22301
	Zm00001d017601	Zm00001d052698	0.356821
	Zm00001d011468	Zm00001d052698	0.208777
	BGI_novel_G000562	Zm00001d052698	0.241654
	Zm00001d054017	Zm00001d052698	0.387336
	Zm00001d039821	Zm00001d052698	0.254915
	Zm00001d047923	Zm00001d052698	0.364742
	Zm00001d038885	Zm00001d052698	0.335464
	Zm00001d033746	Zm00001d052698	0.315091
	Zm00001d015301	Zm00001d052698	0.365218
	Zm00001d018370	Zm00001d052698	0.375028
	Zm00001d030163	Zm00001d052698	0.376665
	Zm00001d006085	Zm00001d052698	0.324417
	Zm00001d021958	Zm00001d052698	0.373714
	Zm00001d030690	Zm00001d052698	0.360937
	Zm00001d006808	Zm00001d052698	0.267757
	Zm00001d012662	Zm00001d052698	0.362331
	Zm00001d038218	Zm00001d052698	0.398087
	Zm00001d022174	Zm00001d052698	0.370359
	Zm00001d043854	Zm00001d052698	0.275644
	Zm00001d020965	Zm00001d052698	0.229839
	Zm00001d025817	Zm00001d052698	0.294
	Zm00001d029418	Zm00001d052698	0.25403
	Zm00001d009211	Zm00001d052698	0.398173
	Zm00001d025165	Zm00001d052698	0.262497
	Zm00001d037599	Zm00001d052698	0.388014
	Zm00001d050339	Zm00001d052698	0.313592
	Zm00001d038658	Zm00001d052698	0.366179
	Zm00001d015348	Zm00001d052698	0.380684
	Zm00001d002925	Zm00001d052698	0.397648
	Zm00001d014124	Zm00001d052698	0.38687
	Zm00001d033537	Zm00001d052698	0.347889
	Zm00001d036708	Zm00001d052698	0.383697
	Zm00001d010566	Zm00001d052698	0.315459
	Zm00001d043261	Zm00001d052698	0.282567
	Zm00001d009182	Zm00001d052698	0.284457
	Zm00001d051881	Zm00001d052698	0.221166
	Zm00001d003106	Zm00001d052698	0.207355
	Zm00001d007815	Zm00001d052698	0.344722
	Zm00001d003252	Zm00001d052698	0.249853
	Zm00001d031640	Zm00001d052698	0.407947
	Zm00001d004839	Zm00001d052698	0.282434
	Zm00001d021141	Zm00001d052698	0.324983
	Zm00001d044939	Zm00001d052698	0.402448
	Zm00001d045268	Zm00001d052698	0.212203
	Zm00001d045889	Zm00001d052698	0.248204
	Zm00001d028194	Zm00001d052698	0.433933
	Zm00001d013031	Zm00001d052698	0.222126
	Zm00001d021908	Zm00001d052698	0.200942
	Zm00001d006871	Zm00001d052698	0.392655
	Zm00001d020687	Zm00001d052698	0.206556
	Zm00001d051856	Zm00001d052698	0.232838
	Zm00001d022378	Zm00001d052698	0.362466
	Zm00001d021511	Zm00001d052698	0.277086
	Zm00001d031883	Zm00001d052698	0.246635
	Zm00001d016402	Zm00001d052698	0.403151
	Zm00001d018211	Zm00001d052698	0.226768
	Zm00001d012067	Zm00001d052698	0.296221
	Zm00001d018758	Zm00001d052698	0.25699
	Zm00001d023576	Zm00001d052698	0.208274
	Zm00001d027881	Zm00001d052698	0.24033
	Zm00001d039020	Zm00001d052698	0.216083
	Zm00001d012599	Zm00001d052698	0.379263
	Zm00001d014862	Zm00001d052698	0.230302
	Zm00001d009717	Zm00001d052698	0.202125
	Zm00001d009509	Zm00001d052698	0.278243
	Zm00001d021706	Zm00001d052698	0.437199
	Zm00001d017984	Zm00001d052698	0.257955
	Zm00001d010575	Zm00001d052698	0.250857
	Zm00001d033986	Zm00001d052698	0.317079
	Zm00001d032687	Zm00001d052698	0.236876
	Zm00001d023943	Zm00001d052698	0.400935
	Zm00001d017456	Zm00001d052698	0.358198
	Zm00001d029604	Zm00001d052698	0.325259
	Zm00001d007831	Zm00001d052698	0.259195
	Zm00001d010016	Zm00001d052698	0.369131
	Zm00001d040334	Zm00001d052698	0.283052
	Zm00001d053923	Zm00001d052698	0.287774
	Zm00001d010227	Zm00001d052698	0.203885
	Zm00001d012407	Zm00001d052698	0.310551
	Zm00001d009652	Zm00001d052698	0.237855
	Zm00001d034931	Zm00001d052698	0.307039
	Zm00001d046929	Zm00001d052698	0.319047
	Zm00001d010703	Zm00001d052698	0.410911
	Zm00001d019287	Zm00001d052698	0.406567
	Zm00001d023262	Zm00001d052698	0.380347
	Zm00001d018542	Zm00001d052698	0.336819
	Zm00001d036319	Zm00001d052698	0.341625
	Zm00001d039180	Zm00001d052698	0.395356
	Zm00001d047443	Zm00001d052698	0.394054
	Zm00001d045403	Zm00001d052698	0.365677
	Zm00001d050106	Zm00001d052698	0.262447
	Zm00001d011700	Zm00001d052698	0.328725
	Zm00001d006547	Zm00001d052698	0.281971
	Zm00001d044920	Zm00001d052698	0.22811
	Zm00001d011514	Zm00001d052698	0.362026
	Zm00001d015006	Zm00001d052698	0.324507
	Zm00001d036091	Zm00001d052698	0.408375
	Zm00001d041679	Zm00001d052698	0.323574
	Zm00001d014742	Zm00001d052698	0.237684
	Zm00001d000345	Zm00001d052698	0.378716
	Zm00001d016506	Zm00001d052698	0.206845
	Zm00001d009761	Zm00001d052698	0.270338
	Zm00001d045069	Zm00001d052698	0.219681
	Zm00001d022364	Zm00001d052698	0.2924
	Zm00001d007755	Zm00001d052698	0.300116
	Zm00001d045194	Zm00001d052698	0.342021
	Zm00001d027318	Zm00001d052698	0.318312
	Zm00001d052314	Zm00001d052698	0.261486
	Zm00001d046369	Zm00001d052698	0.401016
	Zm00001d002942	Zm00001d052698	0.238033
	Zm00001d011970	Zm00001d052698	0.388839
	Zm00001d025020	Zm00001d052698	0.34683
	Zm00001d002905	Zm00001d052698	0.388485
	Zm00001d007075	Zm00001d052698	0.408881
	Zm00001d021805	Zm00001d052698	0.292887
	Zm00001d047977	Zm00001d052698	0.326584
	Zm00001d014436	Zm00001d052698	0.373254
	Zm00001d005085	Zm00001d052698	0.277938
	Zm00001d051923	Zm00001d052698	0.246853
	Zm00001d043224	Zm00001d052698	0.21107
	Zm00001d014944	Zm00001d052698	0.260854
	Zm00001d042185	Zm00001d052698	0.20333
	Zm00001d009309	Zm00001d052698	0.350006
	Zm00001d024525	Zm00001d052698	0.262715
	Zm00001d002440	Zm00001d052698	0.352786
	Zm00001d046313	Zm00001d052698	0.233806
	Zm00001d034077	Zm00001d052698	0.25091
	Zm00001d012651	Zm00001d052698	0.22328
	Zm00001d017675	Zm00001d052698	0.374434
	Zm00001d042262	Zm00001d052698	0.242843
	Zm00001d027346	Zm00001d052698	0.350313
	Zm00001d016439	Zm00001d052698	0.20455
	Zm00001d018309	Zm00001d052698	0.3626
	Zm00001d013392	Zm00001d052698	0.343286
	Zm00001d037711	Zm00001d052698	0.391504
	Zm00001d005542	Zm00001d052698	0.408155
	Zm00001d021730	Zm00001d052698	0.304416
	Zm00001d052928	Zm00001d052698	0.305967
	Zm00001d048100	Zm00001d052698	0.376333
	Zm00001d023309	Zm00001d052698	0.236911
	Zm00001d047713	Zm00001d052698	0.30911
	Zm00001d042772	Zm00001d052698	0.358151
	Zm00001d048155	Zm00001d052698	0.271877
	Zm00001d016185	Zm00001d052698	0.360158
	Zm00001d041672	Zm00001d052698	0.238529
	Zm00001d026712	Zm00001d052698	0.220227
	Zm00001d024227	Zm00001d052698	0.244228
	Zm00001d004473	Zm00001d052698	0.408915
	Zm00001d020659	Zm00001d052698	0.379809
	Zm00001d028655	Zm00001d052698	0.24777
	BGI_novel_G000026	Zm00001d052698	0.205645
	Zm00001d033423	Zm00001d052698	0.283907
	Zm00001d014039	Zm00001d052698	0.305257
	Zm00001d002193	Zm00001d052698	0.221414
	Zm00001d044231	Zm00001d052698	0.366673
	Zm00001d041138	Zm00001d052698	0.225346
	Zm00001d041785	Zm00001d052698	0.321126
	Zm00001d017869	Zm00001d052698	0.287431
	Zm00001d015383	Zm00001d052698	0.413794
	Zm00001d050697	Zm00001d052698	0.23009
	Zm00001d046905	Zm00001d052698	0.316188
	Zm00001d025406	Zm00001d052698	0.215924
	Zm00001d025772	Zm00001d052698	0.278518
	Zm00001d022275	Zm00001d052698	0.406638
	Zm00001d019164	Zm00001d052698	0.274082
	Zm00001d051629	Zm00001d052698	0.412096
	Zm00001d048449	Zm00001d052698	0.379155
	Zm00001d007154	Zm00001d052698	0.377621
	Zm00001d021363	Zm00001d052698	0.207808
	Zm00001d006679	Zm00001d052698	0.408138
	Zm00001d007830	Zm00001d052698	0.25018
	Zm00001d026706	Zm00001d052698	0.385887
	Zm00001d007032	Zm00001d052698	0.279691
	Zm00001d011096	Zm00001d052698	0.308102
	Zm00001d050241	Zm00001d052698	0.321598
	Zm00001d040422	Zm00001d052698	0.296273
	Zm00001d038057	Zm00001d052698	0.301518
	Zm00001d006421	Zm00001d052698	0.360218
	Zm00001d011976	Zm00001d052698	0.366998
	Zm00001d017584	Zm00001d052698	0.234871
	Zm00001d018460	Zm00001d052698	0.236366
	Zm00001d010902	Zm00001d052698	0.238915
	Zm00001d050258	Zm00001d052698	0.229003
	Zm00001d047037	Zm00001d052698	0.243123
	Zm00001d012930	Zm00001d052698	0.243217
	Zm00001d016640	Zm00001d052698	0.385488
	Zm00001d033214	Zm00001d052698	0.370801
	Zm00001d045540	Zm00001d052698	0.209589
	Zm00001d021300	Zm00001d052698	0.234803
	Zm00001d044076	Zm00001d052698	0.297401
	Zm00001d045465	Zm00001d052698	0.300476
	Zm00001d028332	Zm00001d052698	0.366676
	Zm00001d006667	Zm00001d052698	0.376465
	Zm00001d033647	Zm00001d052698	0.324776
	Zm00001d013672	Zm00001d052698	0.284074
	Zm00001d022354	Zm00001d052698	0.310368
	Zm00001d005649	Zm00001d052698	0.350398
	Zm00001d009840	Zm00001d052698	0.405341
	Zm00001d022374	Zm00001d052698	0.27604
	Zm00001d040503	Zm00001d052698	0.398483
	Zm00001d047464	Zm00001d052698	0.389076
	Zm00001d038196	Zm00001d052698	0.326561
	Zm00001d026343	Zm00001d052698	0.246057
	Zm00001d051129	Zm00001d052698	0.385343
	Zm00001d017121	Zm00001d052698	0.342959
	Zm00001d042506	Zm00001d052698	0.392803
	Zm00001d018197	Zm00001d052698	0.215421
	Zm00001d038689	Zm00001d052698	0.223863
	Zm00001d012562	Zm00001d052698	0.343782
	Zm00001d014093	Zm00001d052698	0.338246
	Zm00001d015473	Zm00001d052698	0.368438
	Zm00001d044412	Zm00001d052698	0.284262
	Zm00001d010824	Zm00001d052698	0.371298
	Zm00001d013777	Zm00001d052698	0.304602
	Zm00001d027344	Zm00001d052698	0.396305
	Zm00001d018409	Zm00001d052698	0.388967
	Zm00001d027852	Zm00001d052698	0.365887
	Zm00001d004009	Zm00001d052698	0.41496
	Zm00001d017575	Zm00001d052698	0.351364
	Zm00001d027503	Zm00001d052698	0.260022
	Zm00001d006433	Zm00001d052698	0.409974
	Zm00001d007692	Zm00001d052698	0.230887
	Zm00001d038200	Zm00001d052698	0.280638
	Zm00001d038392	Zm00001d052698	0.239803
	Zm00001d038101	Zm00001d052698	0.257785
	Zm00001d049959	Zm00001d052698	0.421791
	Zm00001d010236	Zm00001d052698	0.422363
	Zm00001d018883	Zm00001d052698	0.240509
	Zm00001d021021	Zm00001d052698	0.418528
	Zm00001d040459	Zm00001d052698	0.358332
	Zm00001d018535	Zm00001d052698	0.344452
	Zm00001d049155	Zm00001d052698	0.393725
	Zm00001d039505	Zm00001d052698	0.370426
	Zm00001d015101	Zm00001d052698	0.362663
	Zm00001d028546	Zm00001d052698	0.399199
	Zm00001d018421	Zm00001d052698	0.390414
	Zm00001d004997	Zm00001d052698	0.322083
	Zm00001d008619	Zm00001d052698	0.284658
	Zm00001d054069	Zm00001d052698	0.319931
	Zm00001d018694	Zm00001d052698	0.391454
	Zm00001d002548	Zm00001d052698	0.227238
	Zm00001d027392	Zm00001d052698	0.22869
	Zm00001d019139	Zm00001d052698	0.386898
	Zm00001d037727	Zm00001d052698	0.312879
	Zm00001d047283	Zm00001d052698	0.287644
	Zm00001d004119	Zm00001d052698	0.381866
	Zm00001d025794	Zm00001d052698	0.361787
	Zm00001d019472	Zm00001d052698	0.331649
	Zm00001d021508	Zm00001d052698	0.315293
	Zm00001d047059	Zm00001d052698	0.253817
	Zm00001d017096	Zm00001d052698	0.39198
	Zm00001d051672	Zm00001d052698	0.30033
	Zm00001d023523	Zm00001d052698	0.23018
	Zm00001d044614	Zm00001d052698	0.412547
	Zm00001d010654	Zm00001d052698	0.285911
	Zm00001d039881	Zm00001d052698	0.313651
	Zm00001d049573	Zm00001d052698	0.202647
	Zm00001d009719	Zm00001d052698	0.288618
	Zm00001d030305	Zm00001d052698	0.238737
	Zm00001d039251	Zm00001d052698	0.421307
	Zm00001d031562	Zm00001d052698	0.36645
	Zm00001d028183	Zm00001d052698	0.245079
	Zm00001d053334	Zm00001d052698	0.290086
	Zm00001d005253	Zm00001d052698	0.30874
	Zm00001d053649	Zm00001d052698	0.296359
	Zm00001d002721	Zm00001d052698	0.253775
	Zm00001d012679	Zm00001d052698	0.382691
	Zm00001d006246	Zm00001d052698	0.318565
	Zm00001d004523	Zm00001d052698	0.240065
	Zm00001d051439	Zm00001d052698	0.255986
	Zm00001d002774	Zm00001d052698	0.239382
	Zm00001d008716	Zm00001d052698	0.241551
	Zm00001d030157	Zm00001d052698	0.302576
	Zm00001d037492	Zm00001d052698	0.236577
	Zm00001d010413	Zm00001d052698	0.337205
	Zm00001d021224	Zm00001d052698	0.291529
	Zm00001d049082	Zm00001d052698	0.343813
	Zm00001d005090	Zm00001d052698	0.406582
	Zm00001d048222	Zm00001d052698	0.397852
	Zm00001d001966	Zm00001d052698	0.246691
	Zm00001d030665	Zm00001d052698	0.238236
	Zm00001d008284	Zm00001d052698	0.205739
	Zm00001d013838	Zm00001d052698	0.393021
	Zm00001d038330	Zm00001d052698	0.384303
	Zm00001d039305	Zm00001d052698	0.267231
	Zm00001d039157	Zm00001d052698	0.399934
	Zm00001d050256	Zm00001d052698	0.396537
	Zm00001d008759	Zm00001d052698	0.322208
	Zm00001d031967	Zm00001d052698	0.351629
	Zm00001d031688	Zm00001d052698	0.373093
	Zm00001d048403	Zm00001d052698	0.340379
	Zm00001d038361	Zm00001d052698	0.347861
	Zm00001d040446	Zm00001d052698	0.214769
	Zm00001d009373	Zm00001d052698	0.31765
	Zm00001d042930	Zm00001d052698	0.311636
	Zm00001d015213	Zm00001d052698	0.306918
	Zm00001d009707	Zm00001d052698	0.273673
	Zm00001d012437	Zm00001d052698	0.368755
	Zm00001d005624	Zm00001d052698	0.317497
	Zm00001d046948	Zm00001d052698	0.257501
	Zm00001d006607	Zm00001d052698	0.398406
	Zm00001d047186	Zm00001d052698	0.378665
	Zm00001d009783	Zm00001d052698	0.413458
	Zm00001d008982	Zm00001d052698	0.284328
	Zm00001d025100	Zm00001d052698	0.347614
	Zm00001d031701	Zm00001d052698	0.257633
	Zm00001d026426	Zm00001d052698	0.225337
	Zm00001d017985	Zm00001d052698	0.413976
	Zm00001d013424	Zm00001d052698	0.320618
	Zm00001d042664	Zm00001d052698	0.298319
	Zm00001d011958	Zm00001d052698	0.226666
	Zm00001d043797	Zm00001d052698	0.304805
	Zm00001d009125	Zm00001d052698	0.234965
	Zm00001d018514	Zm00001d052698	0.316953
	Zm00001d003840	Zm00001d052698	0.224329
	Zm00001d009504	Zm00001d052698	0.394287
	Zm00001d038866	Zm00001d052698	0.233757
	Zm00001d050915	Zm00001d052698	0.248139
	Zm00001d019358	Zm00001d052698	0.356596
	Zm00001d052978	Zm00001d052698	0.276
	Zm00001d000439	Zm00001d052698	0.231986
	Zm00001d021536	Zm00001d052698	0.308746
	Zm00001d024408	Zm00001d052698	0.290789
	Zm00001d035481	Zm00001d052698	0.212735
	Zm00001d042281	Zm00001d052698	0.32875
	Zm00001d036964	Zm00001d052698	0.219678
	Zm00001d026630	Zm00001d052698	0.31846
	Zm00001d050395	Zm00001d052698	0.360045
	Zm00001d040294	Zm00001d052698	0.324408
	Zm00001d026577	Zm00001d052698	0.361386
	Zm00001d047396	Zm00001d052698	0.280646
	Zm00001d044290	Zm00001d052698	0.298284
	Zm00001d021893	Zm00001d052698	0.392078
	Zm00001d035136	Zm00001d052698	0.388878
	Zm00001d018187	Zm00001d052698	0.425141
	Zm00001d053217	Zm00001d052698	0.267212
	Zm00001d024602	Zm00001d052698	0.404314
	Zm00001d014418	Zm00001d052698	0.257285
	Zm00001d038754	Zm00001d052698	0.214649
	Zm00001d044447	Zm00001d052698	0.399682
	Zm00001d034139	Zm00001d052698	0.395606
	Zm00001d048338	Zm00001d052698	0.375388
	Zm00001d039411	Zm00001d052698	0.390521
	Zm00001d048271	Zm00001d052698	0.376963
	Zm00001d029402	Zm00001d052698	0.313621
	Zm00001d013041	Zm00001d052698	0.324735
	Zm00001d021710	Zm00001d052698	0.356319
	Zm00001d030079	Zm00001d052698	0.201017
	Zm00001d011536	Zm00001d052698	0.267095
	Zm00001d032948	Zm00001d052698	0.342998
	Zm00001d051337	Zm00001d052698	0.222314
	Zm00001d048503	Zm00001d052698	0.203332
	Zm00001d015375	Zm00001d052698	0.258562
	Zm00001d043370	Zm00001d052698	0.207181
	Zm00001d050666	Zm00001d052698	0.254413
	Zm00001d046357	Zm00001d052698	0.369902
	Zm00001d034793	Zm00001d052698	0.394666
	Zm00001d014888	Zm00001d052698	0.28422
	Zm00001d006180	Zm00001d052698	0.290863
	Zm00001d036834	Zm00001d052698	0.298356
	Zm00001d023218	Zm00001d052698	0.352826
	Zm00001d012238	Zm00001d052698	0.366275
	Zm00001d023506	Zm00001d052698	0.315208
	Zm00001d025777	Zm00001d052698	0.35618
	Zm00001d007758	Zm00001d052698	0.365611
	Zm00001d004172	Zm00001d052698	0.23542
	Zm00001d043232	Zm00001d052698	0.346537
	Zm00001d031637	Zm00001d052698	0.334926
	Zm00001d049193	Zm00001d052698	0.237263
	Zm00001d048310	Zm00001d052698	0.386053
	Zm00001d001785	Zm00001d052698	0.238091
	Zm00001d008178	Zm00001d052698	0.202281
	Zm00001d020170	Zm00001d052698	0.375963
	Zm00001d028438	Zm00001d052698	0.407026
	Zm00001d026664	Zm00001d052698	0.324256
	Zm00001d046838	Zm00001d052698	0.396359
	Zm00001d052758	Zm00001d052698	0.378039
	Zm00001d035964	Zm00001d052698	0.246547
	Zm00001d009724	Zm00001d052698	0.271218
	Zm00001d025590	Zm00001d052698	0.287889
	Zm00001d006235	Zm00001d052698	0.258345
	Zm00001d015921	Zm00001d052698	0.289343
	Zm00001d044042	Zm00001d052698	0.297045
	Zm00001d019706	Zm00001d052698	0.381675
	Zm00001d013302	Zm00001d052698	0.292975
	Zm00001d043954	Zm00001d052698	0.352935
	Zm00001d037847	Zm00001d052698	0.226177
	Zm00001d028958	Zm00001d052698	0.382237
	Zm00001d053438	Zm00001d052698	0.24626
	Zm00001d021806	Zm00001d052698	0.306179
	Zm00001d040178	Zm00001d052698	0.400027
	Zm00001d011225	Zm00001d052698	0.232999
	Zm00001d053864	Zm00001d052698	0.264643
	Zm00001d035168	Zm00001d052698	0.390111
	Zm00001d033309	Zm00001d052698	0.202359
	Zm00001d053609	Zm00001d052698	0.348584
	Zm00001d029105	Zm00001d052698	0.233225
	Zm00001d053232	Zm00001d052698	0.429131
	Zm00001d009248	Zm00001d052698	0.356654
	Zm00001d003509	Zm00001d052698	0.308054
	Zm00001d020647	Zm00001d052698	0.352403
	Zm00001d028112	Zm00001d052698	0.372979
	Zm00001d047255	Zm00001d052698	0.340046
	Zm00001d021930	Zm00001d052698	0.304596
	Zm00001d026460	Zm00001d052698	0.375
	Zm00001d017529	Zm00001d052698	0.229963
	Zm00001d032441	Zm00001d052698	0.40657
	Zm00001d013461	Zm00001d052698	0.263821
	Zm00001d019086	Zm00001d052698	0.29723
	Zm00001d027856	Zm00001d052698	0.358863
	Zm00001d049649	Zm00001d052698	0.290376
	Zm00001d044434	Zm00001d052698	0.385564
	Zm00001d047842	Zm00001d052698	0.219147
	Zm00001d015568	Zm00001d052698	0.212913
	Zm00001d049208	Zm00001d052698	0.403809
	Zm00001d013066	Zm00001d052698	0.320958
	Zm00001d012504	Zm00001d052698	0.25338
	Zm00001d031543	Zm00001d052698	0.345877
	Zm00001d025660	Zm00001d052698	0.377592
	Zm00001d021392	Zm00001d052698	0.310541
	Zm00001d006179	Zm00001d052698	0.361769
	Zm00001d002943	Zm00001d052698	0.408869
	Zm00001d053686	Zm00001d052698	0.386127
	Zm00001d040805	Zm00001d052698	0.258117
	Zm00001d025750	Zm00001d052698	0.213131
	Zm00001d010368	Zm00001d052698	0.291037
	Zm00001d017979	Zm00001d052698	0.420788
	Zm00001d003947	Zm00001d052698	0.413626
	Zm00001d053786	Zm00001d052698	0.312442
	Zm00001d036702	Zm00001d052698	0.256016
	Zm00001d028396	Zm00001d052698	0.341324
	Zm00001d037164	Zm00001d052698	0.220452
	Zm00001d017455	Zm00001d052698	0.367688
	Zm00001d050823	Zm00001d052698	0.388847
	Zm00001d002266	Zm00001d052698	0.316538
	Zm00001d028687	Zm00001d052698	0.341347
	Zm00001d026025	Zm00001d052698	0.411064
	Zm00001d008295	Zm00001d052698	0.260552
	Zm00001d014005	Zm00001d052698	0.354979
	Zm00001d040752	Zm00001d052698	0.41235
	Zm00001d012457	Zm00001d052698	0.264282
	Zm00001d032400	Zm00001d052698	0.331702
	Zm00001d005460	Zm00001d052698	0.397023
	Zm00001d009640	Zm00001d052698	0.41381
	Zm00001d013859	Zm00001d052698	0.373196
	Zm00001d006605	Zm00001d052698	0.303836
	Zm00001d043252	Zm00001d052698	0.312688
	Zm00001d045251	Zm00001d052698	0.337909
	Zm00001d009756	Zm00001d052698	0.350301
	Zm00001d020902	Zm00001d052698	0.209389
	Zm00001d035752	Zm00001d052698	0.300088
	Zm00001d012525	Zm00001d052698	0.356544
	Zm00001d044982	Zm00001d052698	0.2688
	Zm00001d053625	Zm00001d052698	0.223455
	Zm00001d003288	Zm00001d052698	0.403329
	Zm00001d027558	Zm00001d052698	0.372066
	Zm00001d012567	Zm00001d052698	0.372919
	Zm00001d029124	Zm00001d052698	0.258898
	Zm00001d048794	Zm00001d052698	0.290207
	Zm00001d047983	Zm00001d052698	0.414761
	Zm00001d032453	Zm00001d052698	0.26753
	Zm00001d025258	Zm00001d052698	0.42306
	Zm00001d020042	Zm00001d052698	0.268215
	Zm00001d038840	Zm00001d052698	0.407666
	Zm00001d043275	Zm00001d052698	0.300731
	Zm00001d034575	Zm00001d052698	0.266365
	Zm00001d023445	Zm00001d052698	0.424442
	BGI_novel_G001240	Zm00001d052698	0.300036
	Zm00001d010522	Zm00001d052698	0.219289
	Zm00001d049691	Zm00001d052698	0.291714
	Zm00001d040603	Zm00001d052698	0.237848
	Zm00001d043993	Zm00001d052698	0.418139
	Zm00001d013389	Zm00001d052698	0.359136
	Zm00001d016697	Zm00001d052698	0.293086
	Zm00001d039439	Zm00001d052698	0.342725
	Zm00001d043795	Zm00001d052698	0.209863
	Zm00001d011179	Zm00001d052698	0.218768
	Zm00001d009117	Zm00001d052698	0.219002
	Zm00001d009566	Zm00001d052698	0.212637
	Zm00001d010579	Zm00001d052698	0.396119
	Zm00001d047536	Zm00001d052698	0.351618
	Zm00001d024952	Zm00001d052698	0.399363
	Zm00001d037590	Zm00001d052698	0.358823
	Zm00001d026535	Zm00001d052698	0.342879
	Zm00001d002391	Zm00001d052698	0.371939
	Zm00001d037452	Zm00001d052698	0.383387
	Zm00001d025714	Zm00001d052698	0.332001
	Zm00001d036247	Zm00001d052698	0.283429
	Zm00001d042018	Zm00001d052698	0.306094
	Zm00001d041035	Zm00001d052698	0.200476
	Zm00001d042512	Zm00001d052698	0.23887
	Zm00001d027333	Zm00001d052698	0.271917
	Zm00001d012086	Zm00001d052698	0.370043
	Zm00001d047868	Zm00001d052698	0.303953
	Zm00001d031852	Zm00001d052698	0.231942
	Zm00001d040960	Zm00001d052698	0.317509
	Zm00001d008407	Zm00001d052698	0.298767
	Zm00001d032775	Zm00001d052698	0.202953
	Zm00001d027484	Zm00001d052698	0.379771
	Zm00001d030316	Zm00001d052698	0.279703
	Zm00001d008679	Zm00001d052698	0.387683
	Zm00001d001884	Zm00001d052698	0.280816
	Zm00001d029260	Zm00001d052698	0.31779
	Zm00001d028102	Zm00001d052698	0.338298
	Zm00001d038085	Zm00001d052698	0.242217
	Zm00001d048358	Zm00001d052698	0.394039
	Zm00001d018107	Zm00001d052698	0.240772
	Zm00001d014497	Zm00001d052698	0.32413
	Zm00001d024416	Zm00001d052698	0.224328
	Zm00001d005343	Zm00001d052698	0.311392
	Zm00001d003673	Zm00001d052698	0.343877
	Zm00001d038448	Zm00001d052698	0.290232
	Zm00001d012921	Zm00001d052698	0.266713
	Zm00001d052411	Zm00001d052698	0.201713
	Zm00001d034492	Zm00001d052698	0.384053
	Zm00001d051392	Zm00001d052698	0.335026
	Zm00001d003147	Zm00001d052698	0.311017
	Zm00001d001803	Zm00001d052698	0.305391
	Zm00001d001901	Zm00001d052698	0.274524
	Zm00001d051677	Zm00001d052698	0.225656
	Zm00001d043726	Zm00001d052698	0.412929
	Zm00001d023901	Zm00001d052698	0.261186
	Zm00001d037323	Zm00001d052698	0.238794
	Zm00001d031316	Zm00001d052698	0.302698
	Zm00001d043185	Zm00001d052698	0.243486
	Zm00001d032560	Zm00001d052698	0.338317
	Zm00001d053881	Zm00001d052698	0.321225
	Zm00001d050202	Zm00001d052698	0.312584
	Zm00001d008531	Zm00001d052698	0.23173
	Zm00001d040302	Zm00001d052698	0.389949
	Zm00001d005917	Zm00001d052698	0.267399
	Zm00001d034550	Zm00001d052698	0.285789
	Zm00001d039790	Zm00001d052698	0.244702
	Zm00001d015259	Zm00001d052698	0.340051
	Zm00001d040010	Zm00001d052698	0.327369
	Zm00001d034406	Zm00001d052698	0.391173
	Zm00001d025201	Zm00001d052698	0.367898
	Zm00001d004176	Zm00001d052698	0.266717
	Zm00001d038318	Zm00001d052698	0.350333
	Zm00001d024047	Zm00001d052698	0.316979
	Zm00001d051910	Zm00001d052698	0.36561
	Zm00001d052819	Zm00001d052698	0.23638
	Zm00001d024755	Zm00001d052698	0.247795
	Zm00001d003730	Zm00001d052698	0.231642
	Zm00001d002253	Zm00001d052698	0.378461
	Zm00001d043067	Zm00001d052698	0.280334
	Zm00001d004855	Zm00001d052698	0.283979
	Zm00001d044037	Zm00001d052698	0.345153
	Zm00001d047271	Zm00001d052698	0.214071
	Zm00001d039401	Zm00001d052698	0.268035
	Zm00001d038944	Zm00001d052698	0.231387
	Zm00001d009797	Zm00001d052698	0.277543
	Zm00001d021741	Zm00001d052698	0.283363
	Zm00001d014671	Zm00001d052698	0.23826
	Zm00001d025917	Zm00001d052698	0.375582
	Zm00001d002396	Zm00001d052698	0.29912
	Zm00001d018873	Zm00001d052698	0.346186
	Zm00001d037109	Zm00001d052698	0.399915
	Zm00001d036919	Zm00001d052698	0.214071
	Zm00001d031178	Zm00001d052698	0.413549
	Zm00001d012518	Zm00001d052698	0.411823
	Zm00001d020485	Zm00001d052698	0.212308
	Zm00001d049621	Zm00001d052698	0.385676
	Zm00001d047720	Zm00001d052698	0.40763
	Zm00001d016077	Zm00001d052698	0.250246
	Zm00001d029801	Zm00001d052698	0.316295
	Zm00001d020585	Zm00001d052698	0.32753
	Zm00001d020783	Zm00001d052698	0.403094
	Zm00001d011348	Zm00001d052698	0.388045
	Zm00001d023557	Zm00001d052698	0.219987
	Zm00001d037477	Zm00001d052698	0.294247
	Zm00001d036546	Zm00001d052698	0.336532
	Zm00001d011676	Zm00001d052698	0.400298
	Zm00001d008210	Zm00001d052698	0.308578
	Zm00001d006512	Zm00001d052698	0.317299
	Zm00001d049975	Zm00001d052698	0.349906
	Zm00001d048527	Zm00001d052698	0.295312
	Zm00001d045505	Zm00001d052698	0.385173
	Zm00001d039200	Zm00001d052698	0.323609
	Zm00001d015638	Zm00001d052698	0.287566
	Zm00001d033539	Zm00001d052698	0.258164
	Zm00001d005312	Zm00001d052698	0.251225
	Zm00001d051939	Zm00001d052698	0.206536
	BGI_novel_G000500	Zm00001d052698	0.285818
	Zm00001d005338	Zm00001d052698	0.316666
	Zm00001d005762	Zm00001d052698	0.232637
	Zm00001d051405	Zm00001d052698	0.312342
	Zm00001d029611	Zm00001d052698	0.336447
	Zm00001d044170	Zm00001d052698	0.268209
	Zm00001d047998	Zm00001d052698	0.223375
	Zm00001d044551	Zm00001d052698	0.222249
	Zm00001d004667	Zm00001d052698	0.39453
	Zm00001d003725	Zm00001d052698	0.221895
	Zm00001d007902	Zm00001d052698	0.223827
	Zm00001d034627	Zm00001d052698	0.352622
	Zm00001d049400	Zm00001d052698	0.22939
	Zm00001d004169	Zm00001d052698	0.343232
	Zm00001d048049	Zm00001d052698	0.232032
	Zm00001d003941	Zm00001d052698	0.290307
	Zm00001d042885	Zm00001d052698	0.377796
[truncated: 46,693 more rows]
