# Supplementary material for: Deciphering the maize gene ZmGF14–3: implications for plant height based on co-expression networks
Source: Front Plant Sci. 2024 Jul 5;15:1397058. doi: 10.3389/fpls.2024.1397058 (PMC11257910; doi:10.3389/fpls.2024.1397058)
Supplement: Supplementary file 8 [file Table_6.xlsx]

## Sheet: Sheet1
Table S6 Correlation analysis of gene expression between plant height related genes with ZmGF14s
Gene name	D8	D12	GAI1	GA20ox3	ZmMADS3	DWF1	ZmPGP1	BRI1	DWF4	ZmCNR01	ZmCNR02	BHL12	tls1	rte	bv1	tb1	ZmACS7	ZmCSLD1	ZmGF14-1	ZmGF14-2	ZmGF14-3	ZmGF14-4	ZmGF14-5	ZmGF14-6	ZmGF14-7	ZmGF14-8	ZmGF14-9	ZmGF14-10	ZmGF14-11	ZmGF14-12
D8				-0.949**		0.906**	0.678*		0.679*	0.758*	-0.785*	-0.834**						0.84**	0.792*	0.8**				0.918**	0.87**	-0.706*		0.898**
D12													0.671*																	-0.674*
GAI1							-0.783*		-0.724*							0.816**			-0.719*							0.79*
GA20ox3	-0.949**					-0.907**			-0.706*	-0.704*	0.91**	0.92**						-0.793*	-0.775	-0.77*			-0.706*	-0.927**	-0.821**	0.76*		-0.94**
ZmMADS3						0.738*									0.747*			0.69*	0.715*	0.731*	0.964**			0.769*	0.828**			0.784*
DWF1	0.906**			-0.907**	0.738*		0.755*			0.901**	-0.807**	-0.924**		0.844**	0.734*			0.939**	0.87**	0.94**	0.687*		0.821**	0.9**	0.888**	-0.759*		0.906**
ZmPGP1	0.678*		-0.783*			0.755*			0.706*	0.886**						-0.691**			0.784*	0.7*			0.67*			-0.682*	0.679*
BRI1
DWF4	0.679*		-0.724*	-0.706**			0.706*			0.689*									0.831**					0.806**	0.729*
ZmCNR01	0.758*			-0.704*		0.901**	0.886**		0.689*			-0.741*		0.851**				0.857**	0.875**	0.887**	0.684*		0.742*	0.775*	0.836**		0.748*	0.716*
ZmCNR02	-0.785*			0.91**		-0.807**						0.925**						-0.693*					-0.827**	-0.715*		0.84**		-0.87**
BHL12	-0.834**			0.92**		-0.924**				-0.741*	0.925**	0	-0.727*	-0.772*				-0.82**	-0.717*	-0.822**			-0.87**	-0.803**	-0.704*	0.888**		-0.859**
tls1		0.671*										-0.727*		0.793*									0.887**			-0.739*	0.718*
rte						0.844**				0.851**		-0.772*	0.793*		0.726*			0.873**	0.721*	0.847**			0.898**		0.684*		0.758*
bv1					0.747*	0.734*								0.726*				0.821**	0.797*	0.741*				0.794*	0.834**
tb1			0.816**				-0.691*												-0.757*
ZmACS7																		-0.715*
ZmCSLD1	0.84**			-0.793*	0.69*	0.939**				0.857**	-0.693*	-0.82**		0.873**	0.821**		-0.715*		0.788*	0.885**			0.806**	0.806**	0.854**	-0.671*		0.802**
ZmGF14-1	0.792*		-0.719*	-0.775*	0.715*	0.87**	0.784*		0.831**	0.875**		-0.717*		0.721*	0.797*	-0.757*		0.788*		0.911**	0.71*			0.919**	0.92**			0.723*
ZmGF14-2	0.8**			-0.77*	0.731*	0.94**	0.7*			0.887**		-0.822**		0.847**	0.741*			0.885**	0.911**		0.708*		0.723*	0.856**	0.882**			0.756*
ZmGF14-3					0.964**	0.687*				0.684*		0							0.71*	0.708*				0.721*	0.827**			0.712*
ZmGF14-4												0
ZmGF14-5				-0.706*		0.821**	0.67*			0.742*	-0.827**	-0.87**	0.887**	0.898**				0.806**		0.723*						-0.83**		0.689*
ZmGF14-6	0.918**			-0.927**	0.769*	0.9**			0.806**	0.775*	-0.715*	-0.803**			0.794*			0.806**	0.919**	0.856**	0.721*				0.959**			0.873**
ZmGF14-7	0.87**			-0.821**	0.828**	0.888**			0.729*	0.836**		-0.704*		0.684*	0.834**			0.854**	0.92**	0.882**	0.827**			0.959**				0.813**
ZmGF14-8	-0.706*		0.79*	0.76*		-0.759*	-0.682*				0.84**	0.888**	-0.739*					-0.671*					-0.83**
ZmGF14-9							0.679*			0.748*			0.718*	0.758*
ZmGF14-10	0.898**			-0.94**	0.784*	0.906**				0.716*	-0.87**	-0.859**						0.802**	0.723*	0.756*	0.712*		0.689*	0.873**	0.813**
ZmGF14-11																														0.707*
ZmGF14-12		-0.674*																											0.707*
Note: * indicates a significant correlation (p < 0.05), ** indicates a highly significant correlation (p < 0.01).
